# Supplementary material for: The mTOR regulated RNA-binding protein LARP1 requires PABPC1 for guided mRNA interaction
Source: Nucleic Acids Res. 2020 Dec 17;49(1):458–78. doi: 10.1093/nar/gkaa1189 (PMC7797073; doi:10.1093/nar/gkaa1189)
Supplement: gkaa1189_Supplemental_Files [file gkaa1189_supplemental_files.zip]

Archive with 2 entries (2 files):
- Supplementary Data.pdf
- Supplementary Tables S1 and S3.xlsx
