# Supplementary material for: The mTOR regulated RNA-binding protein LARP1 requires PABPC1 for guided mRNA interaction
Source: Nucleic Acids Res. 2020 Dec 17;49(1):458–78. doi: 10.1093/nar/gkaa1189 (PMC7797073; doi:10.1093/nar/gkaa1189)
Supplement: gkaa1189_Supplemental_Files [file gkaa1189_supplemental_files.zip › Supplementary Tables S1 and S3.xlsx]

## Sheet: Supplementary Table S1
Protein	logFC	P.Value	adj.P.Val
RRP5_HUMAN	-0.772175	0.00352798	0.162865
CMYA5_HUMAN	-0.850263	0.00443892	0.162865
RS7_HUMAN	-0.883744	0.0061585	0.162865
RS26_HUMAN	-0.843179	0.00639054	0.162865
PABP_HUMAN	-0.814274	0.00675518	0.162865
EBP2_HUMAN	-1.04789	0.00701668	0.162865
RL1D1_HUMAN	-0.676436	0.00713274	0.162865
RS10_HUMAN	-0.860004	0.00716372	0.162865
PWP2_HUMAN	-0.92622	0.00744838	0.162865
LARP1_HUMAN	0.610328	0.00786501	0.162865
NPM_HUMAN	-0.817339	0.00923634	0.162865
RSSA_HUMAN	-0.544625	0.00977447	0.162865
RS18_HUMAN	-1.22268	0.00989369	0.162865
UBP10_HUMAN	-1.44425	0.0125885	0.179879
PAIRB_HUMAN	-0.561215	0.0126083	0.179879
DDX56_HUMAN	-0.97675	0.0151754	0.183749
DDX21_HUMAN	-0.640314	0.0152743	0.183749
RS2_HUMAN	-0.521719	0.0154555	0.183749
RS11_HUMAN	-0.941017	0.0172932	0.191351
RS8_HUMAN	-0.893916	0.0178832	0.191351
TRI25_HUMAN	0.81043	0.0197397	0.195234
RS14_HUMAN	-0.715464	0.0200708	0.195234
PTCD1_HUMAN	0.742849	0.02329	0.216699
RS3_HUMAN	-0.477077	0.0251642	0.224381
RS3A_HUMAN	-0.695164	0.028587	0.244705
EF2_HUMAN	-0.495024	0.0310242	0.246373
GAR1_HUMAN	-0.653839	0.0310845	0.246373
SND1_HUMAN	-0.438134	0.0340444	0.258831
FMR1_HUMAN	0.568426	0.0350752	0.258831
PTBP2_HUMAN	-1.98572	0.0409399	0.292038
FBRL_HUMAN	-0.61116	0.0455145	0.314197
DDX3Y_HUMAN	1.84091	0.050129	0.327458
NUCL_HUMAN	-0.429594	0.0504958	0.327458
SSBP_HUMAN	-0.458952	0.0535958	0.337339
FUBP1_HUMAN	0.459264	0.0611347	0.373795
IF4A1_HUMAN	-0.646793	0.072337	0.430004
RBM4B_HUMAN	0.386811	0.0770866	0.445852
RL7_HUMAN	0.412828	0.085941	0.48084
RT23_HUMAN	-1.47195	0.0876297	0.48084
RS9_HUMAN	-0.438774	0.0929071	0.497053
LAR4B_HUMAN	-0.552783	0.0987363	0.515355
ESRP2_HUMAN	-1.23217	0.117783	0.5891
RL22_HUMAN	-0.416147	0.11837	0.5891
RL29_HUMAN	-0.307393	0.121921	0.590474
PLEC_HUMAN	-2.51145	0.126057	0.590474
IF4B_HUMAN	-0.228598	0.126924	0.590474
SYYM_HUMAN	-0.596977	0.137999	0.603835
EIF3C_HUMAN	-0.329386	0.140541	0.603835
RL7A_HUMAN	-0.535432	0.140686	0.603835
PAB4L_HUMAN	-0.414543	0.141083	0.603835
NSUN2_HUMAN	-0.699779	0.15446	0.648126
RL31_HUMAN	-0.364603	0.160942	0.649463
RFOX2_HUMAN	-0.591443	0.163209	0.649463
DSRAD_HUMAN	-0.21564	0.163883	0.649463
SRSF6_HUMAN	-0.349444	0.169091	0.654641
SYNE2_HUMAN	0.204651	0.175794	0.654641
CELF1_HUMAN	0.200171	0.176875	0.654641
TIAR_HUMAN	0.40017	0.178772	0.654641
PUF60_HUMAN	-0.191768	0.180485	0.654641
SRSF2_HUMAN	-0.535588	0.189528	0.674016
SRSF7_HUMAN	-0.271198	0.195203	0.674016
RM43_HUMAN	-0.245429	0.198025	0.674016
PRP8_HUMAN	-0.4166	0.199189	0.674016
RBM19_HUMAN	-0.599494	0.204585	0.674016
AKAP8_HUMAN	-0.284221	0.213642	0.674016
IF4G1_HUMAN	-0.420986	0.219558	0.674016
STAU2_HUMAN	0.959008	0.222791	0.674016
FAKD2_HUMAN	0.215865	0.228428	0.674016
RBMS1_HUMAN	0.380548	0.229379	0.674016
SRSF1_HUMAN	-0.241302	0.233514	0.674016
PRC2A_HUMAN	0.243495	0.234428	0.674016
YTHD3_HUMAN	0.184745	0.239484	0.674016
Z3H7A_HUMAN	-0.280669	0.241749	0.674016
TBRG4_HUMAN	0.284266	0.244674	0.674016
PRKDC_HUMAN	0.198679	0.248305	0.674016
DDX17_HUMAN	0.593939	0.248584	0.674016
MINT_HUMAN	1.05305	0.252946	0.674016
HNRPQ_HUMAN	-0.207291	0.257204	0.674016
NUFP2_HUMAN	0.221011	0.260195	0.674016
EIF3A_HUMAN	-0.223163	0.262868	0.674016
RBMS2_HUMAN	0.203459	0.264214	0.674016
HNRH2_HUMAN	-0.190753	0.268477	0.674016
FA98A_HUMAN	-0.249789	0.269661	0.674016
SRSF5_HUMAN	-0.697595	0.273769	0.674016
RL34_HUMAN	-0.218231	0.2761	0.674016
SRSF4_HUMAN	0.531279	0.276201	0.674016
DDX5_HUMAN	-0.158886	0.277859	0.674016
DDX50_HUMAN	-0.484017	0.278769	0.674016
ROA0_HUMAN	-0.304366	0.280315	0.674016
RBM47_HUMAN	0.285862	0.288851	0.684991
RL27_HUMAN	-0.288362	0.291281	0.684991
RL18_HUMAN	0.544132	0.295042	0.686294
VIGLN_HUMAN	-0.325219	0.301817	0.694505
DDX3X_HUMAN	-0.221591	0.305224	0.694871
UTP15_HUMAN	-0.436477	0.310205	0.698777
ERAL1_HUMAN	-0.138431	0.314032	0.700029
TIA1_HUMAN	0.136351	0.32872	0.715732
TRA2B_HUMAN	0.279028	0.330674	0.715732
SRS10_HUMAN	-0.151747	0.33111	0.715732
TRA2A_HUMAN	-0.245532	0.336117	0.719289
PA2G4_HUMAN	0.161287	0.346288	0.720397
LA_HUMAN	-0.17925	0.347669	0.720397
RBMX_HUMAN	0.269425	0.351114	0.720397
RM15_HUMAN	-0.143475	0.357715	0.720397
RALY_HUMAN	-0.216921	0.358038	0.720397
EIF3G_HUMAN	-0.163368	0.363528	0.720397
RL18A_HUMAN	-0.16811	0.364456	0.720397
TRUB2_HUMAN	-0.209501	0.365923	0.720397
RL15_HUMAN	0.288876	0.366931	0.720397
ROA3_HUMAN	-0.293054	0.370751	0.721279
HNRH3_HUMAN	-0.150458	0.390209	0.747424
SRSF9_HUMAN	-0.120082	0.391175	0.747424
RMXL2_HUMAN	0.694143	0.406424	0.769687
MOV10_HUMAN	-0.110371	0.410797	0.770533
HNRPU_HUMAN	-0.117736	0.414916	0.770533
XRCC5_HUMAN	0.321309	0.417672	0.770533
Z3H7B_HUMAN	-0.118236	0.421985	0.771836
ILF2_HUMAN	-0.109018	0.430853	0.775318
RL5_HUMAN	-0.145673	0.431135	0.775318
ZC11A_HUMAN	-0.105266	0.438838	0.779762
PRC2C_HUMAN	-0.166198	0.4439	0.779762
HNRPR_HUMAN	-0.115061	0.444537	0.779762
ZN326_HUMAN	-0.10437	0.459047	0.78124
RL4_HUMAN	-0.100104	0.459306	0.78124
LARP4_HUMAN	-0.100102	0.459337	0.78124
NONO_HUMAN	0.103604	0.459982	0.78124
DDX28_HUMAN	-0.101603	0.473937	0.798602
PTBP1_HUMAN	0.097053	0.499459	0.835033
KHDR1_HUMAN	-0.0954111	0.509311	0.844903
RL40_HUMAN	-0.105259	0.516748	0.850647
TADBP_HUMAN	-0.107806	0.523605	0.855355
IF4H_HUMAN	-0.0818862	0.535497	0.863547
SRSF3_HUMAN	-0.115209	0.538113	0.863547
HNRDL_HUMAN	0.0799213	0.546815	0.863547
ROAA_HUMAN	-0.109807	0.550195	0.863547
RENT1_HUMAN	-0.0854501	0.553591	0.863547
PUM2_HUMAN	-0.208237	0.554316	0.863547
ROA1_HUMAN	-0.0927551	0.556866	0.863547
RBM3_HUMAN	-0.151494	0.576782	0.871809
APOB_HUMAN	-0.763387	0.585943	0.871809
RL13A_HUMAN	0.131898	0.587421	0.871809
FUBP3_HUMAN	0.0891589	0.588583	0.871809
ZCCHV_HUMAN	0.127112	0.589393	0.871809
MATR3_HUMAN	-0.0807184	0.591892	0.871809
SFPQ_HUMAN	0.0839672	0.593729	0.871809
RL8_HUMAN	0.0861518	0.59915	0.871809
YTHD2_HUMAN	0.245426	0.601798	0.871809
HNRPL_HUMAN	-0.0691552	0.602933	0.871809
ATX2L_HUMAN	0.0828884	0.610752	0.873076
UBAP2_HUMAN	-0.0722702	0.61424	0.873076
PEBP1_HUMAN	-0.118177	0.616049	0.873076
IF4A3_HUMAN	0.199257	0.632402	0.881647
RM37_HUMAN	0.140406	0.633871	0.881647
PABP2_HUMAN	-0.067762	0.638165	0.881647
RMXL1_HUMAN	0.0747341	0.640682	0.881647
YBOX3_HUMAN	-0.0666877	0.642696	0.881647
CIRBP_HUMAN	-0.0868456	0.660393	0.894171
PABP1_HUMAN	0.063322	0.660496	0.894171
LS14A_HUMAN	0.0744913	0.664361	0.894171
RL14_HUMAN	-0.0804498	0.671586	0.898247
RBM15_HUMAN	-0.0786952	0.681424	0.905744
HNRPC_HUMAN	-0.0672106	0.689831	0.911258
CAPR1_HUMAN	0.0636243	0.701381	0.920306
ELAV1_HUMAN	-0.0582306	0.708235	0.920306
PTCD3_HUMAN	0.0707954	0.709582	0.920306
EIF3D_HUMAN	-0.15314	0.722617	0.931297
HNRPM_HUMAN	-0.0479307	0.727832	0.931297
FXR1_HUMAN	-0.150334	0.731112	0.931297
API5_HUMAN	0.0429094	0.737885	0.934363
HNRH1_HUMAN	-0.0423494	0.754501	0.938975
RBM4_HUMAN	-0.0871718	0.755693	0.938975
PCBP1_HUMAN	-0.0414334	0.757248	0.938975
HNRC3_HUMAN	-0.0532501	0.759078	0.938975
FXR2_HUMAN	-0.0403065	0.764493	0.938995
RPOM_HUMAN	-0.100243	0.769366	0.938995
XRCC6_HUMAN	-0.0767042	0.774799	0.938995
ROA2_HUMAN	-0.0455858	0.776646	0.938995
F120A_HUMAN	0.0374853	0.786684	0.941936
FUS_HUMAN	-0.0454744	0.787881	0.941936
YBOX1_HUMAN	-0.036333	0.792542	0.942244
IF2B1_HUMAN	-0.0327149	0.808556	0.955972
RBM14_HUMAN	-0.0418485	0.82415	0.966868
IF2B3_HUMAN	-0.0291134	0.829709	0.966868
U2AF2_HUMAN	-0.0342215	0.831326	0.966868
DHX9_HUMAN	-0.033369	0.836017	0.967068
R3HD1_HUMAN	0.0380232	0.849618	0.976069
UBP2L_HUMAN	-0.0268639	0.85292	0.976069
DHX30_HUMAN	0.0275561	0.858138	0.976817
THOC4_HUMAN	0.0292811	0.873873	0.989465
HNRPK_HUMAN	-0.018352	0.885792	0.994888
RT07_HUMAN	0.0178898	0.888427	0.994888
G3BP1_HUMAN	-0.0502035	0.89261	0.994888
IF2B2_HUMAN	-0.0184675	0.903115	0.995142
HNRL1_HUMAN	0.0674354	0.904165	0.995142
PDIP3_HUMAN	-0.0667196	0.917729	0.995142
PUM1_HUMAN	0.0123589	0.92519	0.995142
PEG10_HUMAN	-0.0141042	0.928362	0.995142
PABP4_HUMAN	-0.0126247	0.933067	0.995142
HNRPF_HUMAN	0.0113211	0.94046	0.995142
PSPC1_HUMAN	-0.00978383	0.940626	0.995142
PTBP3_HUMAN	0.00942032	0.944674	0.995142
LPPRC_HUMAN	0.00985709	0.945167	0.995142
G3BP2_HUMAN	0.00745565	0.955827	0.995142
FUBP2_HUMAN	0.00622845	0.962873	0.995142
RM04_HUMAN	-0.0119568	0.964207	0.995142
PURB_HUMAN	-0.0094586	0.966745	0.995142
PCBP2_HUMAN	0.00464876	0.972646	0.995142
RL6_HUMAN	0.00565727	0.97697	0.995142
HNRPD_HUMAN	0.00431336	0.977677	0.995142
CSDE1_HUMAN	0.00282091	0.985599	0.995142
GRSF1_HUMAN	0.00193345	0.987976	0.995142
MSI2H_HUMAN	-0.00188315	0.988729	0.995142
ILF3_HUMAN	-0.00765108	0.990862	0.995142
PURA_HUMAN	0.000884951	0.995142	0.995142

## Sheet: Supplementary Table S3
Row.names	HGNC.symbol	logFC_LARP_DMSO	adj.P.Val_LARP_DMSO	logFC_LARP_TOR	adj.P.Val_LARP_TOR	logFC_PABP_IP_DMSO	adj.P.Val_PABP_IP_DMSO	logFC_PABP_IP_TOR	adj.P.Val_PABP_IP_TOR	LARP1	PABPC1
NM_000014	A2M	1.12745	1.19459e-05	0.795792	0.000321801	1.92302	0.000289063	1.99103	0.000284512	larp_constitutive	pabp_constitutive
NM_000016	ACADM	-0.345228	0.0616054	-0.350381	0.0611191	-0.34051	0.468261	-0.429802	0.351332	unbound	unbound
NM_000018	ACADVL	-0.478326	0.00820326	-0.427808	0.0165805	-0.66724	0.031464	-0.758676	0.0176082	unbound	pabp_constitutive_depleted
NM_000019	ACAT1	-0.797695	6.56298e-05	-0.108659	0.455483	-0.652167	0.0749986	-0.25671	0.45887	unbound	unbound
NM_000021	PSEN1	-0.42055	0.00579059	-0.0942312	0.500252	-0.279727	0.561277	-0.0337275	0.948532	unbound	unbound
NM_000022	ADA	0.348779	0.0431095	0.694746	0.000872261	0.178547	0.550811	0.577154	0.0613721	unbound	unbound
NM_000023	SGCA	0.774352	0.000440434	1.03616	5.90612e-05	1.24168	0.0111396	1.93293	0.00125774	larp_constitutive	pabp_constitutive
NM_000024	ADRB2	0.0492127	0.800716	0.0570883	0.776498	1.0863	0.0133273	1.10021	0.0123015	unbound	unbound
NM_000028	AGL	-0.633396	0.0507551	-0.848155	0.0138062	-0.275215	0.393426	-0.908895	0.0140629	larp_induced_depleted	pabp_induced_depleted
NM_000033	ABCD1	-0.311229	0.181248	-0.332347	0.159174	-1.52395	0.00294469	-1.47598	0.00345482	unbound	pabp_constitutive_depleted
NM_000039	APOA1	1.81563	7.4836e-06	0.9851	0.00145641	2.26437	0.000201087	2.05086	0.000369003	larp_constitutive	pabp_constitutive
NM_000041	APOE	0.0137211	0.959364	0.308825	0.229231	0.419513	0.20068	1.04561	0.00765859	unbound	unbound
NM_000050	ASS1	-0.713864	0.0039269	0.847858	0.00144951	-1.85535	0.000251661	-0.431302	0.14406	larp_induced	pabp_induced
NM_000051	ATM	0.445412	0.0187036	0.433629	0.023109	0.00634563	0.981195	-1.04597	0.00167836	unbound	unbound
NM_000052	ATP7A	-0.362999	0.0906049	-0.774043	0.00219223	-0.840813	0.0240904	-0.972084	0.0123145	larp_induced_depleted	pabp_constitutive_depleted
NM_000053	ATP7B	-1.1942	5.78972e-06	-1.42629	2.49762e-06	-0.620485	0.0459922	-0.953488	0.00678745	larp_constitutive_depleted	pabp_constitutive_depleted
NM_000056	BCKDHB	-0.154771	0.388793	0.0446487	0.816763	-1.4278	0.0263216	-0.842723	0.148091	unbound	unbound
NM_000057	BLM	-0.668786	0.0206063	-0.984696	0.00235421	-0.292701	0.504543	-1.21813	0.0143926	larp_constitutive_depleted	unbound
NM_000064	C3	-1.04517	4.39e-05	-0.812082	0.000479107	-1.41676	0.0151641	-1.74279	0.00558453	larp_constitutive_depleted	pabp_constitutive_depleted
NM_000071	CBS	-0.648875	0.00102106	0.0339896	0.847089	-1.15833	0.00120691	-0.833409	0.00622358	unbound	pabp_constitutive_depleted
NM_000075	CDK4	0.270336	0.153539	-0.0691751	0.729307	0.807645	0.0593685	0.637373	0.120202	unbound	unbound
NM_000076	CDKN1C	0.217848	0.16454	-0.00883665	0.958487	0.797539	0.00898365	0.679783	0.0184373	unbound	unbound
NM_000077	CDKN2A	0.324153	0.0572927	0.30832	0.0723781	0.466501	0.236528	0.568695	0.149117	unbound	unbound
NM_000088	COL1A1	-0.0741908	0.601525	-0.482122	0.00345622	0.517037	0.137318	0.425406	0.211295	unbound	unbound
NM_000092	COL4A4	-0.653029	0.00117769	-0.773964	0.000423012	-0.276317	0.402182	-0.76288	0.0328458	larp_constitutive_depleted	unbound
NM_000093	COL5A1	-1.40329	1.07784e-06	-1.31964	3.30672e-06	-1.66003	0.00203422	-1.73153	0.00165644	larp_constitutive_depleted	pabp_constitutive_depleted
NM_000097	CPOX	-0.179063	0.361165	0.154409	0.440995	-0.55575	0.1115	0.0790456	0.825654	unbound	unbound
NM_000098	CPT2	-1.21048	8.15594e-06	-0.700986	0.000980278	-1.21541	0.0104452	-0.634143	0.120375	larp_constitutive_depleted	unbound
NM_000099	CST3	0.928563	0.000501824	0.584857	0.0125101	1.74721	0.00138444	1.80355	0.00120023	larp_constitutive	pabp_constitutive
NM_000100	CSTB	0.481009	0.0190062	1.17207	4.84171e-05	0.80791	0.0183575	1.42714	0.00116233	unbound	unbound
NM_000101	CYBA	-0.52511	0.0172518	0.514599	0.0207218	-1.20532	0.00606175	0.38697	0.273419	larp_induced	pabp_induced
NM_000104	CYP1B1	-0.643556	0.00297232	-0.727742	0.00151714	-1.26355	0.00188387	-1.33609	0.00144109	larp_constitutive_depleted	pabp_constitutive_depleted
NM_000107	DDB2	-0.0251777	0.883457	0.668944	0.00110793	-0.359248	0.211594	0.541171	0.0687394	larp_induced	pabp_induced
NM_000112	SLC26A2	-0.939663	0.000213063	-1.08289	9.61692e-05	-0.899954	0.0197417	-0.878668	0.0212759	larp_constitutive_depleted	pabp_constitutive_depleted
NM_000113	TOR1A	0.225825	0.211557	0.590669	0.00460917	0.14803	0.714241	0.436153	0.257442	larp_induced	pabp_induced
NM_000116	TAZ	1.36442	0.00447743	1.08093	0.0187614	0.0254069	0.966653	-0.403001	0.4584	larp_constitutive	pabp_constitutive
NM_000117	EMD	0.921955	0.00103988	0.92846	0.00120186	-0.357231	0.321324	0.376908	0.290135	larp_constitutive	pabp_constitutive
NM_000120	EPHX1	0.332739	0.170871	0.550098	0.0326005	0.123835	0.795705	0.541976	0.228094	larp_induced	pabp_induced
NM_000121	EPOR	0.729166	0.00205632	0.382798	0.0672404	1.03502	0.00976093	0.693403	0.0517577	unbound	unbound
NM_000122	ERCC3	-0.770806	0.00122806	-0.204007	0.3103	-1.00143	0.012728	-1.24491	0.00441821	unbound	pabp_constitutive_depleted
NM_000123	ERCC5	-0.752211	0.0165247	-1.08614	0.00200421	-0.280382	0.658316	-1.32786	0.0432188	larp_constitutive_depleted	unbound
NM_000124	ERCC6	-0.53856	0.0643575	-0.635908	0.0345967	0.804832	0.0789316	0.321436	0.459607	larp_induced_depleted	pabp_induced_depleted
NM_000126	ETFA	0.135977	0.64874	0.937001	0.00549202	-0.963618	0.0702994	-1.14947	0.0356144	larp_induced	pabp_induced
NM_000127	EXT1	0.0851845	0.65318	0.263593	0.165609	-1.14921	0.0145718	-1.4811	0.00426615	unbound	pabp_constitutive_depleted
NM_000135	FANCA	0.29977	0.0555232	-0.03224	0.844794	1.33181	0.00156762	1.08748	0.00433099	larp_constitutive	pabp_constitutive
NM_000136	FANCC	-0.352722	0.0865129	-0.18547	0.366274	-0.864219	0.00910249	-0.645985	0.0324139	unbound	pabp_constitutive_depleted
NM_000137	FAH	0.382384	0.0987818	1.34957	6.21517e-05	-1.15901	0.0107032	-0.0446979	0.914685	larp_induced	pabp_induced
NM_000142	FGFR3	0.915333	0.000727905	0.637683	0.00930174	0.830731	0.0145479	0.901616	0.00973568	larp_constitutive	pabp_constitutive
NM_000143	FH	-1.20586	1.61183e-05	-0.154892	0.406435	-1.18461	0.00330881	-0.892566	0.0129733	unbound	pabp_constitutive_depleted
NM_000146	FTL	1.80115	4.28702e-07	1.29658	1.1932e-05	1.65652	0.000768468	1.17556	0.00438959	larp_constitutive	pabp_constitutive
NM_000147	FUCA1	-0.448139	0.00411304	0.335197	0.0233473	-0.435331	0.374868	0.272533	0.578753	unbound	unbound
NM_000148	FUT1	0.54739	0.00345003	0.204952	0.21583	0.718143	0.0415448	0.925791	0.0137626	unbound	unbound
NM_000150	FUT6	-1.18312	3.99544e-06	-1.37076	2.293e-06	-0.730286	0.0689422	-1.49035	0.00295218	larp_constitutive_depleted	unbound
NM_000152	GAA	-0.301281	0.216514	0.2481	0.315954	-0.434428	0.136652	0.560485	0.0615617	unbound	unbound
NM_000154	GALK1	0.602627	0.0241076	1.02711	0.00107355	-0.140589	0.61818	0.58829	0.045172	larp_constitutive	pabp_constitutive
NM_000155	GALT	0.526349	0.00835143	0.791873	0.000631526	-0.346925	0.30369	0.370241	0.267686	larp_constitutive	pabp_constitutive
NM_000158	GBE1	-0.530732	0.00608428	-0.109351	0.540918	-0.924073	0.0171634	-0.389146	0.249287	unbound	unbound
NM_000168	GLI3	-0.401366	0.0111265	-0.452154	0.00613443	-0.391568	0.330543	-0.619791	0.127889	unbound	unbound
NM_000169	GLA	-0.295507	0.0394276	0.0395203	0.788261	-0.670581	0.0765983	-0.144556	0.69505	unbound	unbound
NM_000174	GP9	-0.461903	0.298067	-1.53151	0.00331956	-0.615954	0.458607	-1.42789	0.0922748	larp_induced_depleted	pabp_induced_depleted
NM_000175	GPI	-0.777847	0.00395434	0.385381	0.112593	-0.306229	0.380545	0.715469	0.0520196	unbound	unbound
NM_000178	GSS	-0.631496	0.00502081	0.263711	0.192648	-1.13279	0.00199513	-0.0727049	0.794281	unbound	unbound
NM_000179	MSH6	-1.22184	3.93088e-05	-1.36043	2.61723e-05	-1.12286	0.00404069	-2.01794	0.000244524	larp_constitutive_depleted	pabp_constitutive_depleted
NM_000182	HADHA	-0.346071	0.295533	0.372595	0.266974	-1.02483	0.0105598	-1.13976	0.0062481	unbound	pabp_constitutive_depleted
NM_000183	HADHB	-0.968241	8.8632e-06	-0.350678	0.0187087	-1.02305	0.0122724	-0.363309	0.295025	unbound	pabp_constitutive_depleted
NM_000189	HK2	-0.834721	7.1593e-05	-0.833823	0.000107052	-0.854994	0.0145203	-0.518662	0.0954218	larp_constitutive_depleted	unbound
NM_000190	HMBS	0.501868	0.00328073	0.255243	0.0950578	0.142151	0.731113	-0.137725	0.735942	unbound	unbound
NM_000191	HMGCL	0.0972283	0.685328	0.28584	0.231202	-0.589607	0.148109	-0.025516	0.954076	unbound	unbound
NM_000194	HPRT1	-0.271354	0.0883623	0.0824004	0.6131	-0.470549	0.190478	0.151372	0.675347	unbound	unbound
NM_000195	HPS1	1.2229	9.69235e-05	0.98161	0.000737708	0.518118	0.0738141	0.447511	0.11192	larp_constitutive	pabp_constitutive
NM_000196	HSD11B2	0.42377	0.0158772	0.284854	0.0905388	0.670909	0.072821	1.05376	0.0114229	unbound	unbound
NM_000199	SGSH	-0.506404	0.00995688	-0.0634881	0.738503	-0.633169	0.0603527	-0.0220357	0.949644	unbound	unbound
NM_000201	ICAM1	-1.60926	2.27933e-07	-1.3078	2.293e-06	-1.43467	0.00207157	-1.02745	0.010591	larp_constitutive_depleted	pabp_constitutive_depleted
NM_000208	INSR	-1.50673	6.67543e-05	-0.957312	0.00273436	-1.05345	0.00531429	-1.42562	0.00118668	larp_constitutive_depleted	pabp_constitutive_depleted
NM_000210	ITGA6	-1.18961	6.34064e-05	-0.781729	0.00209852	-1.78035	0.00569797	-1.95508	0.00355625	larp_constitutive_depleted	pabp_constitutive_depleted
NM_000215	JAK3	0.561455	0.0150189	0.583452	0.0132907	0.240205	0.37403	1.02916	0.00332297	larp_constitutive	pabp_constitutive
NM_000218	KCNQ1	1.35655	6.46784e-06	1.41962	8.07714e-06	1.18984	0.0119662	1.94058	0.00108635	larp_constitutive	pabp_constitutive
NM_000224	KRT18	-1.04599	2.96547e-05	0.486897	0.0101411	-1.4509	0.00130125	0.0987001	0.762598	unbound	unbound
NM_000234	LIG1	-0.569043	0.00293324	-0.645312	0.00146666	-0.702188	0.0243428	-0.98293	0.00500202	larp_constitutive_depleted	pabp_constitutive_depleted
NM_000235	LIPA	-0.737383	0.000570808	-0.105861	0.551472	-0.944367	0.0251933	-0.363563	0.332455	unbound	unbound
NM_000237	LPL	-0.6021	0.000713178	-0.161027	0.269686	0.115055	0.750089	0.871273	0.0228837	unbound	unbound
NM_000243	MEFV	-1.47855	0.000553866	-1.97568	7.60427e-05	-2.07085	0.000387694	-1.05011	0.0115087	larp_constitutive_depleted	pabp_constitutive_depleted
NM_000245	MET	-0.641221	0.0103218	-0.983519	0.000716285	-1.42042	0.00814526	-1.91459	0.00183551	larp_constitutive_depleted	pabp_constitutive_depleted
NM_000247	MICA	-0.308353	0.120284	0.550138	0.0114647	-0.207282	0.517494	0.788096	0.0244624	larp_induced	pabp_induced
NM_000249	MLH1	-0.319488	0.0928179	-0.347374	0.0729882	-0.0555603	0.875615	-0.750818	0.0349402	unbound	unbound
NM_000251	MSH2	-0.821944	0.00202988	-0.565329	0.0210765	-0.571634	0.154285	-0.8795	0.0384851	larp_constitutive_depleted	unbound
NM_000254	MTR	-0.945915	6.61289e-05	-0.865696	0.000196559	-0.697929	0.0489521	-1.23681	0.0036628	larp_constitutive_depleted	pabp_constitutive_depleted
NM_000255	MMUT	-0.683273	0.00153475	-0.47345	0.0166355	-0.675584	0.0991728	-0.720724	0.0786265	unbound	unbound
NM_000259	MYO5A	-0.096881	0.7179	0.130414	0.635826	-1.86959	0.0124348	-1.78486	0.0150782	unbound	pabp_constitutive_depleted
NM_000262	NAGA	0.274571	0.13636	0.313915	0.0955708	-0.947205	0.0109589	-0.503069	0.11796	unbound	unbound
NM_000263	NAGLU	0.124859	0.530371	0.470026	0.0266086	0.10686	0.733695	0.536388	0.0840777	unbound	unbound
NM_000270	PNP	-1.08928	7.28842e-05	-0.450806	0.0315877	-1.27669	0.00387167	-0.536199	0.125426	unbound	unbound
NM_000271	NPC1	-0.826616	0.000110736	-0.225724	0.157908	-0.686522	0.118696	-0.930442	0.0424147	unbound	unbound
NM_000274	OAT	-1.05365	1.24534e-05	-1.13528	1.19464e-05	-1.44727	0.00423575	-1.41535	0.00472134	larp_constitutive_depleted	pabp_constitutive_depleted
NM_000276	OCRL	-0.520147	0.007675	-0.575748	0.00458083	-0.727897	0.0393508	-0.907426	0.0150033	larp_constitutive_depleted	pabp_constitutive_depleted
NM_000280	PAX6	0.112001	0.630386	-0.123436	0.605957	-0.0261934	0.95369	-0.201684	0.621881	unbound	unbound
NM_000281	PCBD1	1.17427	8.53677e-06	0.890876	0.000134818	2.09755	0.00014211	1.86669	0.000291359	larp_constitutive	pabp_constitutive
NM_000284	PDHA1	-0.895951	3.11504e-05	-0.781199	0.000144782	-1.90837	0.000247414	-1.41391	0.00119148	larp_constitutive_depleted	pabp_constitutive_depleted
NM_000285	PEPD	-0.580061	0.00447811	0.458851	0.0189114	-1.30263	0.00464187	0.0832579	0.829218	unbound	unbound
NM_000286	PEX12	-0.626684	0.000547947	-0.489245	0.00375611	-0.0299427	0.953428	0.0651183	0.895673	unbound	unbound
NM_000287	PEX6	-0.256776	0.262459	0.398206	0.0920108	-0.470354	0.136846	-0.413157	0.183403	unbound	unbound
NM_000288	PEX7	0.844221	0.00498479	0.9141	0.00339888	1.22772	0.0226333	1.30141	0.0170649	larp_constitutive	pabp_constitutive
NM_000291	PGK1	-1.34624	1.52651e-06	-0.717468	0.000431059	-1.57938	0.000835748	-1.14204	0.00438111	larp_constitutive_depleted	pabp_constitutive_depleted
NM_000292	PHKA2	-0.451409	0.0101236	-0.258778	0.115105	0.500008	0.0769062	0.156642	0.561458	unbound	unbound
NM_000294	PHKG2	0.985837	0.014303	1.47962	0.0012762	0.102623	0.785174	0.842858	0.0303085	larp_constitutive	pabp_constitutive
NM_000296	PKD1	-1.6618	1.04411e-06	-1.72639	1.49584e-06	-4.15058	0.00294506	-3.7986	0.00458728	larp_constitutive_depleted	pabp_constitutive_depleted
NM_000302	PLOD1	-0.225358	0.537019	0.564818	0.127441	-1.95686	0.00649642	-1.23809	0.0468779	unbound	pabp_constitutive_depleted
NM_000303	PMM2	-0.546957	0.00451769	0.155967	0.366542	-0.720006	0.0166736	-0.0579335	0.835832	unbound	unbound
NM_000305	PON2	0.671297	0.00393236	0.528775	0.0174308	0.971516	0.0163447	0.69889	0.0594334	larp_constitutive	pabp_constitutive
NM_000308	CTSA	-0.827869	0.000576185	-0.397908	0.0488561	-1.11707	0.00215141	-0.0275078	0.924491	unbound	pabp_constitutive_depleted
NM_000309	PPOX	0.00112909	0.996597	-0.0475474	0.86329	0.000278216	0.999453	0.28748	0.276301	unbound	unbound
NM_000310	PPT1	-0.330089	0.0448294	0.361444	0.0319445	-0.714028	0.0229434	0.273964	0.323871	unbound	unbound
NM_000311	PRNP	-0.154857	0.238856	0.344264	0.016511	0.213761	0.489975	0.842639	0.0159318	unbound	unbound
NM_000314	PTEN	0.555013	0.014374	0.360962	0.0947488	-0.016324	0.9724	-0.249885	0.549324	unbound	unbound
NM_000317	PTS	0.694846	0.000351973	0.958316	3.77144e-05	1.42694	0.00242325	1.57316	0.00149324	larp_constitutive	pabp_constitutive
NM_000319	PEX5	0.263183	0.362184	0.519242	0.0821399	-2.32645	0.0151791	-2.52443	0.0101904	unbound	pabp_constitutive_depleted
NM_000320	QDPR	1.05824	0.000101774	1.00897	0.000214866	1.26858	0.00163338	1.02797	0.00469654	larp_constitutive	pabp_constitutive
NM_000321	RB1	-0.932649	0.000825163	-0.74401	0.00458083	-1.41559	0.00192158	-1.52264	0.00134763	larp_constitutive_depleted	pabp_constitutive_depleted
NM_000327	ROM1	0.484806	0.0144129	0.393136	0.0419654	0.534613	0.127142	1.1392	0.00652758	unbound	unbound
NM_000328	RPGR	-0.534904	0.0869451	-0.631885	0.0494281	-0.482523	0.319637	-0.607349	0.207951	larp_induced_depleted	pabp_induced_depleted
NM_000339	SLC12A3	-0.200311	0.301579	0.411995	0.043711	-0.275358	0.353516	0.0331221	0.917685	unbound	unbound
NM_000344	SMN2	-1.36387	0.000166761	-0.670559	0.0222586	-1.32291	0.00522899	-1.04334	0.0158445	unbound	unbound
NM_000358	TGFBI	-1.21842	5.24503e-07	-0.176113	0.16031	-0.55679	0.127541	0.580789	0.110827	unbound	unbound
NM_000359	TGM1	0.143756	0.374531	0.215159	0.190561	0.488114	0.306892	0.827352	0.0911788	unbound	unbound
NM_000362	TIMP3	-0.220597	0.1846	-0.183156	0.276035	-1.312	0.00535734	-1.22326	0.00744784	unbound	pabp_constitutive_depleted
NM_000365	TPI1	-0.557587	0.00202847	0.243549	0.121608	-1.30962	0.00249736	-0.309644	0.334251	unbound	unbound
NM_000366	TPM1	0.420908	0.136712	1.04998	0.00193345	0.37827	0.240583	0.0120658	0.97322	larp_induced	pabp_induced
NM_000367	TPMT	0.234474	0.165372	0.225729	0.186741	-0.534429	0.181862	0.142281	0.726348	unbound	unbound
NM_000368	TSC1	-0.229532	0.2403	-0.426153	0.0391027	0.234186	0.547062	-0.263602	0.487899	unbound	unbound
NM_000373	UMPS	-0.736561	0.000607827	-0.541499	0.00595128	-0.835994	0.0318271	-0.970688	0.0162805	larp_constitutive_depleted	pabp_constitutive_depleted
NM_000382	ALDH3A2	-0.1775	0.238596	-0.0914699	0.558222	-0.82268	0.136327	-0.962686	0.0848881	unbound	unbound
NM_000386	BLMH	-0.167984	0.245321	0.0592251	0.698782	-1.12825	0.00216525	-0.906878	0.00634183	unbound	pabp_constitutive_depleted
NM_000387	SLC25A20	-0.241435	0.250495	-0.12504	0.566317	-1.88982	0.00617987	-1.26969	0.0357836	unbound	pabp_constitutive_depleted
NM_000391	TPP1	-1.31898	9.75685e-06	-1.40949	1.01037e-05	-1.03013	0.00311008	-0.562406	0.0471986	larp_constitutive_depleted	pabp_constitutive_depleted
NM_000392	ABCC2	-0.195294	0.248964	-0.691584	0.00105496	1.0795	0.00862039	0.0115839	0.97585	larp_induced_depleted	pabp_induced_depleted
NM_000394	CRYAA	0.535005	0.072412	0.275636	0.35117	0.959276	0.00279555	1.68161	0.000202762	unbound	unbound
NM_000400	ERCC2	-0.233702	0.267828	0.120738	0.582372	-0.458206	0.123264	-0.315338	0.273843	unbound	unbound
NM_000401	EXT2	-1.08908	6.01885e-06	-0.221927	0.1403	-1.10744	0.00764405	-0.388074	0.254552	unbound	unbound
NM_000402	G6PD	-0.454876	0.270074	0.22375	0.602654	-2.25921	0.0047465	-1.06448	0.101356	unbound	unbound
NM_000403	GALE	0.117906	0.784362	0.83652	0.055611	-2.06797	0.0125484	-1.42611	0.0565185	unbound	unbound
NM_000404	GLB1	-0.70465	0.00037621	-0.58723	0.00180035	-0.731551	0.0275493	-0.407271	0.175268	larp_constitutive_depleted	unbound
NM_000405	GM2A	-0.501605	0.00485412	0.0242459	0.888161	-0.783341	0.0514974	0.470043	0.210148	unbound	unbound
NM_000407	GP1BB	0.647646	0.00269114	0.293789	0.122674	1.58501	0.000434714	1.58233	0.000479936	unbound	unbound
NM_000413	HSD17B1	0.720891	0.00103979	1.09874	5.13765e-05	0.981461	0.0598016	2.06406	0.00206918	larp_constitutive	pabp_constitutive
NM_000414	HSD17B4	-1.3097	2.30102e-06	-0.935068	6.36996e-05	-1.08707	0.010956	-1.22795	0.00602717	larp_constitutive_depleted	pabp_constitutive_depleted
NM_000416	IFNGR1	-1.18577	1.84937e-05	-0.671765	0.00218468	-1.80749	0.00120691	-1.53926	0.00271258	larp_constitutive_depleted	pabp_constitutive_depleted
NM_000418	IL4R	0.624007	0.000309194	0.195059	0.153585	0.448393	0.175953	0.149908	0.651568	unbound	unbound
NM_000421	KRT10	1.08024	0.000300574	0.567993	0.0229106	1.15131	0.00307926	0.410689	0.168354	larp_constitutive	pabp_constitutive
NM_000422	KRT17	-0.180714	0.431535	1.01008	0.000613353	-0.727423	0.0743711	0.818021	0.0477056	larp_induced	pabp_induced
NM_000425	L1CAM	-0.658165	0.117147	0.0746562	0.869244	-2.54875	0.0112347	-2.07574	0.0273667	unbound	pabp_constitutive_depleted
NM_000430	PAFAH1B1	-0.236565	0.0656568	-0.575213	0.000453297	-0.601889	0.0444195	-0.969054	0.00519582	larp_induced_depleted	pabp_constitutive_depleted
NM_000431	MVK	1.13254	0.000132281	0.799432	0.00232516	0.71071	0.022029	0.772869	0.0147731	larp_constitutive	pabp_constitutive
NM_000434	NEU1	-0.0503405	0.798737	0.729909	0.00168056	-0.550048	0.0584752	0.599761	0.0407955	larp_induced	pabp_induced
NM_000439	PCSK1	0.0594478	0.807996	0.458563	0.0623985	0.140412	0.713689	-0.297854	0.412575	unbound	unbound
NM_000447	PSEN2	0.662998	0.000921461	0.136348	0.414482	0.351639	0.19786	0.103206	0.709456	unbound	unbound
NM_000449	RFX5	0.09744	0.552022	-0.196385	0.233305	0.504288	0.0642255	-0.143387	0.578987	unbound	unbound
NM_000454	SOD1	-0.434779	0.0204098	0.0625338	0.737726	-0.341869	0.250828	0.271118	0.354908	unbound	unbound
NM_000455	STK11	1.08037	0.000834485	0.632761	0.0253752	0.146125	0.918909	0.296778	0.830051	larp_constitutive	pabp_constitutive
NM_000476	AK1	0.525583	0.00651614	0.694444	0.00118973	0.716268	0.0162653	1.45814	0.000515635	larp_constitutive	pabp_constitutive
NM_000484	APP	-1.53521	1.60824e-05	-1.57498	2.20463e-05	-2.15568	0.000111428	-2.23016	0.000132667	larp_constitutive_depleted	pabp_constitutive_depleted
NM_000485	APRT	0.72665	0.000420344	0.795373	0.000280339	0.781737	0.0440696	1.09819	0.00988788	larp_constitutive	pabp_constitutive
NM_000487	ARSA	0.0623887	0.792457	-0.00200847	0.993903	-0.678162	0.0408196	-0.027512	0.933904	unbound	unbound
NM_000489	ATRX	-0.256613	0.518352	-0.792697	0.0549184	-0.527793	0.15676	-1.47316	0.00260108	unbound	unbound
NM_000496	CRYBB2	1.04911	6.71778e-05	0.882884	0.000382703	0.476406	0.201135	0.727078	0.0603529	larp_constitutive	pabp_constitutive
NM_000505	F12	1.97575	4.00312e-07	1.35977	1.56549e-05	1.69934	0.000581462	1.46932	0.0012561	larp_constitutive	pabp_constitutive
NM_000512	GALNS	0.970724	0.0139031	1.04786	0.00989551	-1.05283	0.0513017	-0.724178	0.153883	larp_constitutive	pabp_constitutive
NM_000520	HEXA	0.0434139	0.889365	0.623593	0.047497	-0.669078	0.0501533	0.0504297	0.883365	larp_induced	pabp_induced
NM_000521	HEXB	-0.430079	0.00917502	-0.0100515	0.951556	-0.429947	0.289101	0.70292	0.0909553	unbound	unbound
NM_000526	KRT14	0.290552	0.393089	1.51147	0.000581885	-1.21887	0.0174268	-0.0875668	0.854571	larp_induced	pabp_induced
NM_000527	LDLR	-0.778127	0.000159761	-0.777237	0.000223894	-0.0351146	0.905429	-0.511744	0.0676338	larp_constitutive_depleted	unbound
NM_000528	MAN2B1	0.206152	0.544487	1.59434	0.000369269	-0.989851	0.0496424	-0.245754	0.603635	larp_induced	pabp_induced
NM_000532	PCCB	-0.717816	0.00868835	-0.0678651	0.798038	-1.93826	0.000586206	-1.62841	0.00146201	unbound	pabp_constitutive_depleted
NM_000534	PMS1	-0.251956	0.350623	-0.410747	0.13622	0.430563	0.241933	-0.642658	0.0879899	unbound	unbound
NM_000543	SMPD1	1.23811	0.00254631	0.880962	0.0209642	-0.63649	0.0778024	-0.00215137	0.995681	larp_constitutive	pabp_constitutive
NM_000548	TSC2	-0.19022	0.515381	0.587341	0.0535159	-0.793028	0.0754934	-0.469471	0.266834	unbound	unbound
NM_000551	VHL	-0.846062	0.000129214	-1.46005	2.38469e-06	-0.437055	0.110477	-1.16349	0.00169217	larp_constitutive_depleted	unbound
NM_000553	WRN	-0.376081	0.0753183	-0.654285	0.00567149	0.573412	0.132572	-0.333401	0.367183	larp_induced_depleted	pabp_induced_depleted
NM_000593	TAP1	0.203213	0.212987	0.419168	0.018101	-0.25694	0.512201	0.482566	0.211194	unbound	unbound
NM_000600	IL6	0.688421	0.013279	0.192075	0.463792	2.14488	0.000524596	1.80129	0.00131252	unbound	unbound
NM_000606	C8G	0.901613	9.61495e-05	0.64854	0.00160315	1.13435	0.00215441	1.07782	0.00277865	larp_constitutive	pabp_constitutive
NM_000610	CD44	-0.987306	9.75118e-05	-0.398377	0.0411405	-1.67799	0.000296256	-0.810013	0.0114092	unbound	pabp_constitutive_depleted
NM_000616	CD4	0.630664	0.0477505	-0.335341	0.281706	1.31692	0.00154504	0.44445	0.137128	unbound	unbound
NM_000628	IL10RB	0.838186	0.00330631	1.31338	0.000153356	0.347093	0.298974	0.058707	0.869218	larp_constitutive	pabp_constitutive
NM_000629	IFNAR1	0.889482	2.41263e-05	0.544565	0.00159347	-0.0115613	0.979305	-0.0281131	0.947654	larp_constitutive	pabp_constitutive
NM_000633	BCL2	0.293062	0.112838	0.234346	0.206336	-0.0989115	0.770065	-0.740286	0.0335123	unbound	unbound
NM_000637	GSR	0.257543	0.0899165	0.388357	0.0170256	-0.501762	0.255743	-0.628059	0.155192	unbound	unbound
NM_000638	VTN	-0.00535353	0.985558	0.438392	0.125415	0.367177	0.316292	1.40698	0.00317689	unbound	unbound
NM_000657	BCL2	0.243198	0.103098	0.257763	0.0894628	0.198403	0.59041	0.335165	0.349629	unbound	unbound
NM_000660	TGFB1	1.29766	0.000249142	0.901814	0.00418801	0.703877	0.0961981	0.812185	0.0583471	larp_constitutive	pabp_constitutive
NM_000662	NAT1	-0.408979	0.0673961	-0.423279	0.0622932	0.33441	0.485826	0.279163	0.556142	unbound	unbound
NM_000666	ACY1	-0.0720197	0.691636	0.103166	0.577007	0.09795	0.775771	0.525468	0.113464	unbound	unbound
NM_000671	ADH5	-0.533443	0.0070988	-0.269916	0.137469	-0.220443	0.697849	-0.0322379	0.957531	unbound	unbound
NM_000687	AHCY	-0.325051	0.375804	1.85271	0.000221383	-2.82492	0.00144049	-1.12724	0.0815169	larp_induced	pabp_induced
NM_000688	ALAS1	-0.471221	0.00577635	-0.372521	0.023109	-0.683117	0.0223484	-0.908068	0.00584125	unbound	pabp_constitutive_depleted
NM_000691	ALDH3A1	0.11718	0.691367	0.747865	0.0176304	-1.31912	0.00625638	-0.525622	0.180467	larp_induced	pabp_induced
NM_000692	ALDH1B1	-0.122762	0.547117	-0.261752	0.20257	-1.24197	0.00299203	-1.31561	0.00226951	unbound	pabp_constitutive_depleted
NM_000693	ALDH1A3	-0.524459	0.00844714	-0.448387	0.0213788	-0.216877	0.447804	-0.119624	0.678578	unbound	unbound
NM_000694	ALDH3B1	0.136121	0.587282	0.611446	0.0227314	-1.26781	0.0038009	-0.496763	0.147966	larp_induced	pabp_constitutive_depleted
NM_000696	ALDH9A1	-0.931527	4.06667e-05	0.286019	0.0791194	-0.602105	0.107914	0.730543	0.0562345	unbound	unbound
NM_000700	ANXA1	-1.75043	1.53598e-06	-1.1829	6.72869e-05	-1.0708	0.0192848	-0.741044	0.0767712	larp_constitutive_depleted	unbound
NM_000701	ATP1A1	-1.18811	5.53154e-05	0.131136	0.542505	-2.13966	0.000554757	-1.33166	0.00607529	unbound	pabp_constitutive_depleted
NM_000709	BCKDHA	-0.638561	0.00668007	-0.378483	0.0828115	-0.477903	0.128289	0.0891484	0.780929	unbound	unbound
NM_000712	BLVRA	-0.36818	0.0181199	0.307092	0.0448116	-1.28018	0.00284294	0.00416521	0.991116	unbound	unbound
NM_000713	BLVRB	-0.447346	0.00606876	0.58243	0.00121793	-0.920273	0.0058535	0.847351	0.00862013	larp_induced	pabp_induced
NM_000716	C4BPB	0.129573	0.50716	0.346999	0.0840201	-1.0617	0.0125094	-1.22238	0.00629469	unbound	pabp_constitutive_depleted
NM_000719	CACNA1C	-1.83331	9.2411e-06	-1.80345	1.85563e-05	-1.05525	0.0031491	-0.710949	0.02047	larp_constitutive_depleted	pabp_constitutive_depleted
NM_000724	CACNB2	-0.122217	0.605149	-0.583586	0.0212226	0.595739	0.10552	-0.339482	0.336503	larp_induced_depleted	pabp_induced_depleted
NM_000725	CACNB3	1.24065	3.35673e-05	0.848492	0.000953662	1.32218	0.00146855	0.863006	0.0118644	larp_constitutive	pabp_constitutive
NM_000735	CGA	-0.587693	0.00325935	-0.229262	0.193654	-0.75868	0.179866	0.897426	0.115054	unbound	unbound
NM_000745	CHRNA5	0.0755524	0.658764	-0.147594	0.389683	-0.464991	0.265619	-0.771037	0.073954	unbound	unbound
NM_000754	COMT	0.9527	0.000785411	0.879289	0.00170569	0.239208	0.607751	-0.0537366	0.913554	larp_constitutive	pabp_constitutive
NM_000781	CYP11A1	0.685274	0.00391696	0.623503	0.00787198	-0.794282	0.0287079	-0.87888	0.0180504	larp_constitutive	pabp_constitutive_depleted
NM_000785	CYP27B1	0.636921	0.00161778	0.333939	0.0595292	1.75563	0.000569435	1.52636	0.00120014	unbound	unbound
NM_000786	CYP51A1	-0.832429	0.0002033	-0.132345	0.446222	-1.50278	0.00155022	-0.969332	0.0131551	unbound	pabp_constitutive_depleted
NM_000790	DDC	1.92175	2.14789e-06	1.65072	1.40965e-05	2.12817	0.00177643	2.44267	0.000923716	larp_constitutive	pabp_constitutive
NM_000791	DHFR	-0.120707	0.554891	-0.22888	0.265382	0.520441	0.165765	0.242552	0.510413	unbound	unbound
NM_000801	FKBP1A	0.668008	0.00653771	0.0132566	0.956135	0.852254	0.133258	0.747506	0.179673	larp_constitutive	pabp_constitutive
NM_000804	FOLR3	-0.577522	0.0153931	-0.277574	0.215915	-0.631278	0.0222841	0.620669	0.0232594	unbound	unbound
NM_000819	GART	-1.24852	1.61101e-06	-0.702324	0.000301532	-1.06771	0.00157669	-1.03647	0.00182552	larp_constitutive_depleted	pabp_constitutive_depleted
NM_000821	GGCX	-0.72243	0.000125395	-0.371456	0.0149676	-0.257568	0.412187	-0.281756	0.363755	unbound	unbound
NM_000836	GRIN2D	-0.635724	0.00142096	-0.806756	0.000306256	-0.454191	0.222383	-0.601149	0.110725	larp_constitutive_depleted	unbound
NM_000837	GRINA	1.06732	0.00154876	0.847716	0.00787682	-0.155223	0.832358	-0.287541	0.680985	larp_constitutive	pabp_constitutive
NM_000853	GSTT1	0.887649	0.000560897	0.943225	0.000457977	0.710994	0.0413414	1.36528	0.00197942	larp_constitutive	pabp_constitutive
NM_000855	GUCY1A2	1.15297	1.82249e-05	0.919233	0.000179858	1.20438	0.00528779	0.945728	0.0163328	larp_constitutive	pabp_constitutive
NM_000858	GUK1	2.15436	9.86807e-08	1.53432	2.76343e-06	2.99682	6.96844e-05	2.71083	0.000151104	larp_constitutive	pabp_constitutive
NM_000859	HMGCR	-0.845255	0.000103293	-0.741754	0.000412316	-0.428745	0.138559	-0.87156	0.00962918	larp_constitutive_depleted	unbound
NM_000874	IFNAR2	1.31653	8.05717e-07	0.582913	0.000898036	1.70462	0.000391749	1.06474	0.00430018	larp_constitutive	pabp_constitutive
NM_000875	IGF1R	-1.04342	9.61448e-06	-1.40474	1.54031e-06	-1.67342	0.00903727	-2.19581	0.0023685	larp_constitutive_depleted	pabp_constitutive_depleted
NM_000876	IGF2R	-1.65989	5.10729e-07	-1.05466	3.79009e-05	-2.18872	0.00873431	-3.19708	0.00133587	larp_constitutive_depleted	pabp_constitutive_depleted
NM_000883	IMPDH1	1.13773	1.37268e-05	0.794662	0.000389734	0.270079	0.375332	0.0941578	0.765064	larp_constitutive	pabp_constitutive
NM_000884	IMPDH2	-1.13778	2.79755e-05	0.0222683	0.9112	-1.53125	0.0119439	-0.652197	0.209026	unbound	unbound
NM_000894	LHB	0.430207	0.125775	0.201239	0.480737	0.669855	0.0145218	1.03687	0.00170755	unbound	unbound
NM_000899	KITLG	0.748678	0.00174039	0.184317	0.368938	0.167888	0.606063	0.187256	0.556383	unbound	unbound
NM_000900	MGP	-1.0279	4.27542e-05	-0.37602	0.0413864	-0.187519	0.657654	1.21382	0.0114229	unbound	unbound
NM_000903	NQO1	-0.292103	0.0664046	-0.228932	0.147492	-1.74857	0.000175388	-1.01324	0.00285771	unbound	pabp_constitutive_depleted
NM_000904	NQO2	0.724126	0.00298702	0.738777	0.00300354	-0.0011217	0.997455	-0.369166	0.206106	larp_constitutive	pabp_constitutive
NM_000906	NPR1	-0.131205	0.697302	-0.0968126	0.784098	-2.5285	0.00209554	-2.4511	0.00246798	unbound	pabp_constitutive_depleted
NM_000908	NPR3	-0.644152	0.00351589	-0.441574	0.0313024	-2.24955	0.00594448	-1.93645	0.011985	unbound	pabp_constitutive_depleted
NM_000911	OPRD1	0.850301	0.00281839	0.822698	0.00398525	1.00307	0.0125738	1.76992	0.000791585	larp_constitutive	pabp_constitutive
NM_000918	P4HB	-0.303931	0.156993	0.633512	0.00830923	-1.71885	0.00408621	-0.9452	0.055802	larp_induced	pabp_induced
NM_000919	PAM	-0.0448203	0.748871	-0.507772	0.00205657	-0.333295	0.311056	-0.988912	0.010467	larp_induced_depleted	pabp_induced_depleted
NM_000922	PDE3B	-0.49153	0.0174572	-0.491281	0.0189484	-0.588576	0.0705803	-1.04474	0.00609874	unbound	unbound
NM_000925	PDHB	-0.951006	7.55314e-05	-0.476919	0.0124057	-1.2863	0.00260308	-1.08232	0.00612571	unbound	pabp_constitutive_depleted
NM_000937	POLR2A	-1.30595	1.13162e-06	-1.86491	1.24252e-07	-1.72352	0.00249736	-2.26986	0.000663195	larp_constitutive_depleted	pabp_constitutive_depleted
NM_000938	POLR2B	-1.43796	1.36721e-06	-1.56511	1.34933e-06	-1.8585	0.000247414	-2.20678	0.000143225	larp_constitutive_depleted	pabp_constitutive_depleted
NM_000941	POR	-0.776922	0.0168807	0.123408	0.700282	-2.10368	0.000214114	-1.50541	0.00122776	larp_constitutive_depleted	pabp_constitutive_depleted
NM_000942	PPIB	-0.967228	1.44543e-05	-0.00456838	0.977934	-2.40824	0.00885439	-1.17565	0.130911	unbound	unbound
NM_000943	PPIC	0.455644	0.0137988	0.535149	0.00601466	0.141129	0.796807	0.574051	0.263988	unbound	unbound
NM_000944	PPP3CA	-0.452966	0.0447015	-0.878028	0.00113043	-0.550768	0.198504	-1.12114	0.0190042	unbound	unbound
NM_000945	PPP3R1	0.593077	0.0207006	0.160224	0.518464	-1.96431	0.0219346	-1.7025	0.0381709	unbound	pabp_constitutive_depleted
NM_000946	PRIM1	-1.23995	1.29837e-06	-0.34662	0.0217521	-0.968583	0.0330602	-0.180234	0.66897	unbound	unbound
NM_000947	PRIM2	-0.903175	2.84452e-05	-0.295647	0.0532291	-1.8118	0.000270151	-1.34933	0.0012561	unbound	pabp_constitutive_depleted
NM_000950	PRRG1	-0.402148	0.00976955	-0.744981	0.000162349	0.18115	0.732003	-0.922359	0.0786279	unbound	unbound
NM_000958	PTGER4	0.231243	0.089256	-0.0552975	0.696026	0.470529	0.0908249	0.00373958	0.990217	unbound	unbound
NM_000966	RARG	0.664983	0.00194579	0.185532	0.315715	0.520969	0.124405	0.258354	0.430606	unbound	unbound
NM_000967	RPL3	-0.304913	0.0385579	0.205287	0.153435	-1.01072	0.00747997	-1.03353	0.00659614	unbound	pabp_constitutive_depleted
NM_000968	RPL4	-0.0706408	0.762571	0.281424	0.224555	-0.577541	0.144646	-0.92196	0.0301637	unbound	unbound
NM_000971	RPL7	-0.0109079	0.959834	0.590083	0.0095277	-0.627099	0.105847	-0.704612	0.0713857	larp_induced	pabp_induced
NM_000972	RPL7A	-0.444161	0.0080404	0.213279	0.165572	-0.162667	0.55151	-0.0774108	0.782533	unbound	unbound
NM_000973	RPL8	-0.0485029	0.760704	0.468988	0.00759279	-0.0343977	0.919166	0.401338	0.193902	unbound	unbound
NM_000975	RPL11	0.105457	0.510954	0.415562	0.0169342	0.195519	0.508688	0.0925612	0.759907	unbound	unbound
NM_000976	RPL12	0.335377	0.0197498	0.0419176	0.770574	0.469827	0.087584	-0.0100264	0.973085	unbound	unbound
NM_000978	RPL23	-0.011394	0.940822	0.0894143	0.550484	-0.292636	0.296724	-0.231794	0.402384	unbound	unbound
NM_000979	RPL18	0.304073	0.0535057	0.89344	6.73035e-05	-0.125067	0.689424	0.517479	0.0948568	larp_induced	pabp_induced
NM_000980	RPL18A	0.644975	0.000525995	0.723343	0.000287892	-0.899287	0.0472233	-0.611313	0.149697	larp_constitutive	pabp_constitutive
NM_000981	RPL19	-0.309885	0.0851652	-0.211473	0.23763	-0.509555	0.0763056	-0.385054	0.162347	unbound	unbound
NM_000982	RPL21	0.20966	0.239933	0.36257	0.0521881	0.258916	0.497595	0.260508	0.486944	unbound	unbound
NM_000983	RPL22	0.502983	0.00239105	0.799715	9.35981e-05	0.0989353	0.776681	-0.00817895	0.982041	larp_constitutive	pabp_constitutive
NM_000984	RPL23A	0.00337171	0.986044	0.115521	0.539951	0.0259204	0.940537	0.207637	0.503898	unbound	unbound
NM_000985	RPL17	0.286579	0.0942232	0.621541	0.00211968	0.702804	0.0371475	0.690783	0.0383276	larp_induced	pabp_induced
NM_000986	RPL24	-0.307505	0.127374	0.0763537	0.71884	-0.467584	0.182132	-0.164896	0.638216	unbound	unbound
NM_000987	RPL26	0.00337248	0.989151	-0.018247	0.944992	0.290616	0.393845	0.135311	0.696023	unbound	unbound
NM_000988	RPL27	0.0705439	0.610461	0.208971	0.13536	-0.0775531	0.79543	-0.0840402	0.77446	unbound	unbound
NM_000989	RPL30	0.560488	0.000902909	0.377652	0.0131543	0.442092	0.269014	-0.52583	0.187186	unbound	unbound
NM_000990	RPL27A	-0.541118	0.00274585	-0.222651	0.160213	0.176643	0.645382	1.0581	0.0139489	unbound	unbound
NM_000991	RPL28	0.0332297	0.848438	0.245344	0.149162	-0.120445	0.692684	0.402301	0.172052	larp_constitutive	pabp_constitutive
NM_000992	RPL29	0.152239	0.498052	0.227375	0.316236	0.0262654	0.945445	0.424971	0.214497	unbound	unbound
NM_000993	RPL31	-0.00364864	0.985558	-0.217841	0.25969	0.232489	0.48276	0.0113005	0.975487	unbound	unbound
NM_000996	RPL35A	-0.00409405	0.978554	-0.0100218	0.949396	-0.225518	0.433935	-0.218048	0.443193	unbound	unbound
NM_000998	RPL37A	0.159513	0.240969	0.185811	0.178823	-0.345182	0.168805	-0.313382	0.205029	unbound	unbound
NM_000999	RPL38	-0.129323	0.397245	0.0500467	0.758606	-0.354112	0.21361	0.0997175	0.731504	unbound	unbound
NM_001000	RPL39	0.209151	0.154544	0.455128	0.00621622	0.0444981	0.867347	0.174566	0.475635	unbound	unbound
NM_001001	RPL36AL	0.142335	0.469609	0.133833	0.507804	0.0872165	0.795255	-0.303867	0.332911	unbound	unbound
NM_001001132	ITSN1	-0.536392	0.0186221	-0.536171	0.0202143	-0.486463	0.247777	-0.910679	0.0419895	larp_constitutive_depleted	unbound
NM_001001342	BLOC1S2	1.26162	4.08956e-06	0.977394	5.65561e-05	1.82039	0.000387955	1.25097	0.00264612	larp_constitutive	pabp_constitutive
NM_001001349	NKIRAS2	0.980148	0.00196595	1.06798	0.00128403	-0.00105776	0.998879	0.0967902	0.872782	larp_constitutive	pabp_constitutive
NM_001001396	ATP2B4	-1.11799	2.96201e-05	-1.36274	9.68696e-06	-0.702389	0.0315289	-1.02162	0.00560239	larp_constitutive_depleted	pabp_constitutive_depleted
NM_001001410	TSR3	1.56312	6.62224e-05	1.29486	0.000424612	0.499917	0.157724	0.428877	0.216732	larp_constitutive	pabp_constitutive
NM_001001414	NCCRP1	-0.27711	0.077122	0.170781	0.272275	-0.542001	0.218851	0.758864	0.0918711	unbound	unbound
NM_001001415	ZNF429	-0.291385	0.268823	-0.653099	0.0218841	-0.649111	0.239116	-0.675702	0.215805	larp_induced_depleted	pabp_induced_depleted
NM_001001417	TBC1D3B	1.05677	2.53035e-05	0.713455	0.000823115	2.34732	0.000175433	1.70287	0.000960464	larp_constitutive	pabp_constitutive
NM_001001419	SMAD5	0.224436	0.23433	-0.248897	0.193654	-0.0817681	0.798385	-0.0601522	0.851353	unbound	unbound
NM_001001433	STX16	0.444558	0.0054841	-0.0909215	0.536999	-0.312554	0.513754	-0.512908	0.274428	unbound	unbound
NM_001001436	C16orf87	-0.0553107	0.821871	0.242581	0.314008	0.094454	0.805129	0.377342	0.291124	unbound	unbound
NM_001001479	SLC35E4	-1.32732	1.85727e-06	-1.75982	4.03148e-07	-1.06702	0.0456245	-1.92915	0.00301795	larp_constitutive_depleted	pabp_constitutive_depleted
NM_001001481	UBE2W	0.417388	0.0262584	0.738142	0.000933361	0.313234	0.462226	1.10462	0.0200201	unbound	unbound
NM_001001485	ATP2C1	-0.296022	0.156609	0.0312752	0.890471	-0.698581	0.126319	-0.869236	0.0628766	unbound	unbound
NM_001001502	SNCB	-2.19762	6.73747e-06	-2.69071	2.38469e-06	-1.26554	0.00345646	-1.59297	0.00112256	larp_constitutive_depleted	pabp_constitutive_depleted
NM_001001522	TAGLN	0.076022	0.702881	0.577794	0.00848302	0.262593	0.475797	1.03418	0.0139502	larp_induced	pabp_induced
NM_001001551	IDNK	1.40305	3.18565e-06	1.1723	2.51263e-05	1.94546	0.00139509	1.70217	0.00273117	larp_constitutive	pabp_constitutive
NM_001001555	GRB10	0.515514	0.00217003	0.319813	0.035496	0.655603	0.0899676	-0.0315343	0.938096	unbound	unbound
NM_001001556	GALK2	-0.553784	0.00778717	-0.783387	0.000897715	-0.336051	0.301021	-0.535059	0.105813	larp_constitutive_depleted	unbound
NM_001001560	GGA1	0.223586	0.285528	0.257828	0.2254	0.614495	0.0649681	0.538074	0.0961283	larp_induced	pabp_induced
NM_001001563	TIMM50	0.247533	0.123197	0.798647	0.000229798	0.281454	0.354657	0.822956	0.0169476	larp_induced	pabp_induced
NM_001001653	MED8	0.330393	0.105588	0.5924	0.00868274	0.519891	0.0621761	0.32728	0.212247	larp_induced	pabp_induced
NM_001001655	ALKBH2	-0.16043	0.303229	0.341453	0.0384248	-0.342403	0.208391	0.108657	0.693001	unbound	unbound
NM_001001664	SPOPL	0.548609	0.0077467	0.147713	0.436039	0.822531	0.0697471	0.0436215	0.925382	unbound	unbound
NM_001001683	MED11	-0.408836	0.0177873	-0.145998	0.372107	0.0512284	0.915339	0.271418	0.535224	unbound	unbound
NM_001001710	FAM166A	-0.377583	0.154389	-0.41108	0.127108	0.00901907	0.990147	0.118019	0.859567	unbound	unbound
NM_001001795	C8orf82	1.23359	5.23999e-06	0.983726	5.682e-05	1.14425	0.00213034	1.08534	0.00277273	larp_constitutive	pabp_constitutive
NM_001001852	PIM3	0.679469	0.000417006	0.350292	0.0303346	0.749169	0.0111858	0.319821	0.202286	unbound	unbound
NM_001001890	RUNX1	0.126201	0.417066	0.00354187	0.984076	0.154035	0.72668	0.204442	0.632342	unbound	unbound
NM_001001891	ANO7	0.912267	0.000375825	0.68545	0.00355292	1.24955	0.00564607	1.33767	0.00401749	larp_constitutive	pabp_constitutive
NM_001001937	ATP5F1A	-0.625627	0.0101804	0.257648	0.252727	-1.23087	0.00915273	-0.632355	0.116416	unbound	unbound
NM_001001974	PLEKHA1	0.672928	0.00400398	0.208583	0.316607	0.720782	0.0363941	0.127426	0.692739	unbound	unbound
NM_001001975	ATP5F1D	0.451366	0.0239462	0.861405	0.000471451	-0.50689	0.309629	0.370055	0.453163	unbound	unbound
NM_001001976	ATE1	0.72515	0.000509523	0.458262	0.0124263	0.817272	0.0285993	0.705569	0.0489797	unbound	unbound
NM_001001992	USP16	-0.206243	0.660885	0.14381	0.77074	-0.972081	0.1676	-0.259585	0.715921	unbound	unbound
NM_001001995	GPM6B	-0.143313	0.393098	0.0631125	0.723271	-1.18359	0.00429538	0.387622	0.232295	unbound	unbound
NM_001001998	EXOSC10	-1.26223	0.000158762	-0.848959	0.00363466	-0.377189	0.478581	-0.707198	0.180552	larp_constitutive_depleted	unbound
NM_001002009	NT5C3A	-0.175866	0.422319	0.296135	0.182911	0.491833	0.138873	0.332019	0.304361	unbound	unbound
NM_001002021	PFKL	-1.02087	0.0933405	-0.419323	0.495381	-4.15471	0.00010483	-3.15577	0.000453852	unbound	pabp_constitutive_depleted
NM_001002031	ATP5MC2	-0.126566	0.44389	0.698659	0.000808845	-0.203093	0.48025	0.727984	0.0220058	unbound	unbound
NM_001002032	JPT1	-0.0527525	0.697302	0.396988	0.00797968	0.0559538	0.852692	0.681399	0.0274383	unbound	unbound
NM_001002033	JPT1	-0.18113	0.174777	0.302215	0.0326248	-0.637027	0.078811	0.259711	0.449853	unbound	unbound
NM_001002034	PHETA2	0.729422	0.0203351	0.832191	0.0109731	0.164525	0.641028	0.174536	0.613753	unbound	unbound
NM_001002244	ANAPC11	0.780265	3.74173e-05	0.534212	0.00103687	0.83854	0.0281887	1.15437	0.00637644	larp_constitutive	pabp_constitutive
NM_001002252	ARL6IP4	0.957158	4.40043e-05	0.425155	0.0169777	1.00003	0.00653324	0.866083	0.0127112	larp_constitutive	pabp_constitutive
NM_001002258	ATP5MC3	-0.0872787	0.561759	0.194603	0.199505	-0.445115	0.284231	-0.0182632	0.969021	unbound	unbound
NM_001002261	ZFYVE27	-0.224534	0.169189	-0.158272	0.337927	-0.727793	0.0208164	-0.536668	0.0658821	unbound	unbound
NM_001002292	WLS	-0.61546	0.00152651	0.389034	0.0260568	-1.07871	0.0156075	-0.0114334	0.978486	unbound	unbound
NM_001002814	RAB11FIP1	-0.692389	0.000681409	-0.480215	0.0090685	-1.36977	0.00330881	-1.07169	0.0109077	unbound	pabp_constitutive_depleted
NM_001002836	ZNF787	0.770771	0.000857109	0.282685	0.141859	-0.216269	0.690011	-0.383049	0.460109	unbound	unbound
NM_001002857	ANXA2	-0.901377	0.000526431	0.164259	0.437465	-0.970664	0.0244592	0.969162	0.0239563	unbound	unbound
NM_001002860	BTBD7	-0.351581	0.128429	-0.474279	0.0485732	-0.680684	0.0528017	-1.07764	0.00704547	unbound	unbound
NM_001002876	CENPM	0.639584	0.0154926	1.05964	0.000699547	-0.431848	0.342593	0.195545	0.671731	larp_constitutive	pabp_constitutive
NM_001002878	THOC5	0.209261	0.555278	1.29013	0.00221031	-1.7381	0.0315808	-1.78404	0.0274667	larp_induced	pabp_constitutive_depleted
NM_001002901	FCRLB	0.993292	0.000195189	1.05038	0.000174135	1.08103	0.0100605	1.56718	0.00160938	larp_constitutive	pabp_constitutive
NM_001002909	GPATCH8	-0.468237	0.0583769	-0.918027	0.00167745	0.816821	0.0143476	-0.278958	0.329147	larp_induced_depleted	pabp_induced_depleted
NM_001002913	PTRH1	0.186743	0.211527	0.51929	0.00313109	-0.110869	0.673441	0.836516	0.006889	larp_induced	pabp_induced
NM_001002914	KCTD11	0.380791	0.199349	0.260698	0.387159	-0.542439	0.0769008	0.176679	0.545711	unbound	unbound
NM_001002926	TWISTNB	-0.854339	0.00869122	-0.809965	0.0128118	-0.917473	0.00743814	-1.38496	0.000979456	larp_constitutive_depleted	pabp_constitutive_depleted
NM_001003	RPLP1	0.169305	0.290141	-0.344588	0.0414676	0.296323	0.274099	-0.32124	0.231508	unbound	unbound
NM_001003395	TPD52L1	0.911075	0.000138388	0.671236	0.00180048	1.49881	0.00267815	0.811579	0.0434597	larp_constitutive	pabp_constitutive
NM_001003652	SMAD2	-0.520818	0.103828	-0.585384	0.073729	-1.83516	0.00364496	-2.29929	0.00120014	unbound	pabp_constitutive_depleted
NM_001003676	C11orf49	0.0105335	0.954377	0.200846	0.25247	-0.272228	0.385657	0.322795	0.298516	unbound	unbound
NM_001003680	LEPR	-0.695684	0.00355258	-0.925386	0.000576188	-0.093552	0.759253	-0.530894	0.0772629	larp_constitutive_depleted	unbound
NM_001003681	HMGXB4	-0.933429	0.00243224	-0.811223	0.00676748	0.227091	0.379658	-0.686677	0.018409	larp_constitutive_depleted	unbound
NM_001003683	PDE1A	0.36757	0.00925215	0.605894	0.000370548	-0.011114	0.978957	0.237166	0.51615	unbound	unbound
NM_001003684	UQCR10	0.40994	0.00697101	0.853827	4.0153e-05	0.344019	0.266503	1.395	0.00143875	larp_induced	pabp_induced
NM_001003690	MAD2L1BP	-0.447386	0.014531	-0.118224	0.497455	-0.253127	0.492947	0.0454567	0.908764	unbound	unbound
NM_001003703	ATP5PF	0.533748	0.00718904	0.455444	0.0188909	0.762369	0.0151044	0.559618	0.051963	unbound	unbound
NM_001003714	ATP5MF	-0.25059	0.118359	-0.36226	0.0319497	-0.06958	0.839582	0.416544	0.19533	unbound	unbound
NM_001003803	DMAC2L	0.825397	0.000130956	0.728302	0.00047995	1.28976	0.00415234	1.46722	0.00219141	unbound	unbound
NM_001003828	PARVB	0.809407	0.00314864	1.15899	0.000291005	0.464583	0.261432	0.944528	0.0342959	larp_constitutive	pabp_constitutive
NM_001003891	MED15	-0.165759	0.462148	0.330483	0.148873	-0.337183	0.348368	-0.00260936	0.994981	unbound	unbound
NM_001003954	ANXA13	0.604853	0.000452393	0.528425	0.00153401	1.35924	0.00338022	0.472012	0.186931	larp_constitutive	pabp_constitutive
NM_001004	RPLP2	0.189594	0.150789	-0.0735949	0.589862	0.128653	0.660812	-0.0883317	0.764386	unbound	unbound
NM_001004019	FBLN2	-0.859499	0.00080985	-0.167847	0.431071	-0.822162	0.00771252	-0.0788716	0.765394	unbound	unbound
NM_001004105	GRK6	1.74855	0.000105762	1.59318	0.000317196	1.07963	0.00672492	0.999049	0.00959582	larp_constitutive	pabp_constitutive
NM_001004125	TUSC1	1.07242	8.78605e-05	0.6756	0.00355518	1.11016	0.00774639	1.06049	0.00953018	larp_constitutive	pabp_constitutive
NM_001004127	ALG11	-1.13718	0.00500556	-1.21012	0.00379899	-2.38643	0.00246121	-2.6874	0.00137281	larp_constitutive_depleted	pabp_constitutive_depleted
NM_001004128	QSOX1	-0.274032	0.416285	0.286812	0.403907	-1.56119	0.000536885	-0.433342	0.133615	larp_constitutive_depleted	pabp_constitutive_depleted
NM_001004301	ZNF813	0.758003	0.00024563	0.471376	0.00813049	0.235336	0.392922	0.0891128	0.753864	unbound	unbound
NM_001004304	ZNF740	0.710944	0.00273586	0.139028	0.509683	0.0945645	0.807835	0.639326	0.0894365	unbound	unbound
NM_001004318	ACP7	0.541045	0.0627848	-0.451893	0.119145	0.0630521	0.938807	-0.886902	0.228528	unbound	unbound
NM_001004325	KRTAP5-2	0.207239	0.453251	0.542052	0.0593085	0.719258	0.0387783	1.28967	0.00257625	unbound	unbound
NM_001004339	ZYG11A	-0.326198	0.0719079	-0.063862	0.734117	-0.812376	0.0214522	-0.262033	0.399107	unbound	unbound
NM_001004354	NRARP	0.905777	0.000153363	0.835506	0.000396975	1.69272	0.000626354	1.26722	0.00277989	larp_constitutive	pabp_constitutive
NM_001004356	FGFRL1	1.00885	0.0008787	0.606594	0.0231562	-0.25459	0.766708	-1.54509	0.0685132	larp_constitutive	pabp_constitutive
NM_001004419	CLEC2D	-1.94776	6.35192e-06	-0.515586	0.0622232	-2.4095	0.000601425	-1.21757	0.0173526	unbound	pabp_constitutive_depleted
NM_001004431	METRNL	1.26679	1.18941e-06	0.877648	4.18541e-05	0.87821	0.0182473	0.485218	0.142003	larp_constitutive	pabp_constitutive
NM_001004432	LINGO4	1.23646	3.52213e-05	0.33793	0.109179	2.41466	0.0002758	2.13183	0.000576143	unbound	unbound
NM_001004739	OR5L2	-2.43587	1.91864e-05	-2.92981	7.3041e-06	-0.940471	0.0215705	-1.4658	0.00256613	larp_constitutive_depleted	pabp_constitutive_depleted
NM_001005	RPS3	0.922853	0.000172727	1.05438	8.36521e-05	-0.802775	0.0472821	-0.65138	0.0923678	larp_constitutive	pabp_constitutive
NM_001005207	TRIM37	0.649737	0.000722351	0.300653	0.0633338	0.283459	0.598505	-0.108046	0.847152	unbound	unbound
NM_001005209	TMEM198	1.30652	7.03405e-05	1.25657	0.000141851	1.13745	0.00341556	1.15732	0.00313181	larp_constitutive	pabp_constitutive
NM_001005271	CHD3	-0.632281	0.00777619	-0.771484	0.00249725	-0.32736	0.274261	-0.799293	0.0178594	larp_constitutive_depleted	unbound
NM_001005291	SREBF1	-0.320977	0.0404695	-0.519283	0.00327683	-0.0265594	0.922825	-0.279073	0.259738	unbound	unbound
NM_001005339	RGS10	0.557392	0.0134656	0.649777	0.00612746	0.794614	0.0573473	0.736556	0.0713857	larp_constitutive	pabp_constitutive
NM_001005340	GPNMB	-0.691357	0.00681545	-0.615617	0.0144274	0.512409	0.338154	0.0600929	0.917114	larp_constitutive_depleted	unbound
NM_001005353	AK4	0.286615	0.0246287	0.0471897	0.712018	-0.328931	0.193158	-0.123383	0.625416	unbound	unbound
NM_001005354	PRR13	0.511927	0.00271643	0.944517	3.30042e-05	-0.0419918	0.878155	1.11158	0.00167424	larp_constitutive	pabp_constitutive
NM_001005360	DNM2	-0.512509	0.0578511	-0.0398734	0.889544	-1.40328	0.00215141	-0.665665	0.0594475	unbound	unbound
NM_001005366	KDM2B	0.881319	0.00033102	0.630062	0.00439934	-0.479468	0.252471	-0.783199	0.070712	larp_constitutive	pabp_constitutive
NM_001005368	ZNF32	1.88119	3.4655e-07	1.4009	7.3041e-06	2.41266	0.000542231	0.835854	0.0694861	larp_constitutive	pabp_constitutive
NM_001005369	MTIF2	-0.471584	0.0774687	-0.537127	0.0500007	-0.176485	0.716741	-1.06407	0.0349628	unbound	unbound
NM_001005377	PLAUR	-0.275234	0.238596	0.637472	0.0132026	-2.14782	0.00128274	-0.822084	0.0864954	larp_induced	pabp_induced
NM_001005386	ACTR2	-0.415393	0.0286445	-0.738571	0.00102284	-1.92192	0.000554757	-1.29285	0.00415336	unbound	pabp_constitutive_depleted
NM_001005464	HIST2H3A	-3.05612	1.57724e-08	-2.21544	4.61646e-07	-5.78519	0.00010483	-4.33505	0.000488139	larp_constitutive_depleted	pabp_constitutive_depleted
NM_001005476	PKP4	-0.0187707	0.949304	-0.424343	0.137469	0.871257	0.112449	-0.0551813	0.92384	unbound	unbound
NM_001005735	CHEK2	-0.257864	0.0423336	0.063399	0.618734	-0.0584545	0.847634	-0.0597469	0.842824	unbound	unbound
NM_001005741	GBA	-0.678227	0.00495517	-0.678019	0.00556492	-0.661893	0.0380973	-0.800462	0.0165958	larp_constitutive_depleted	pabp_constitutive_depleted
NM_001005743	NUMB	-0.289597	0.148755	-0.561576	0.0110912	0.481328	0.112048	-0.151696	0.609143	larp_induced_depleted	pabp_induced_depleted
NM_001005781	SUMO1	0.394731	0.04832	0.110043	0.583126	-0.584839	0.248707	-0.449691	0.367694	unbound	unbound
NM_001005861	RYK	0.800687	0.0035608	0.643863	0.0144398	0.851616	0.0148604	0.356503	0.237026	larp_constitutive	pabp_constitutive
NM_001005862	ERBB2	-0.228398	0.288695	-0.485206	0.0340029	-0.280126	0.367869	-0.240189	0.434468	unbound	unbound
NM_001005910	IP6K2	0.197665	0.176328	-0.22359	0.132948	0.283473	0.303652	0.780784	0.013787	unbound	unbound
NM_001005915	ERBB3	0.96493	0.00107643	1.0388	0.000769731	1.36811	0.0146078	1.66806	0.00560708	larp_constitutive	pabp_constitutive
NM_001005920	JMJD8	1.39935	1.01788e-05	0.897356	0.00056707	0.456429	0.383508	-0.0161502	0.977485	larp_constitutive	pabp_constitutive
NM_001006	RPS3A	0.182225	0.249421	0.274919	0.0918856	0.224061	0.511643	-0.310871	0.351719	unbound	unbound
NM_001006109	HMCES	0.0122328	0.961697	0.487272	0.0509582	-0.964349	0.0178727	-1.27835	0.00462902	unbound	pabp_constitutive_depleted
NM_001006617	MAPKAP1	1.01229	0.000462636	1.07912	0.000373815	-0.0121053	0.98737	-1.37965	0.0503726	larp_constitutive	pabp_constitutive
NM_001006618	MAPKAP1	1.6773	4.66482e-06	1.37606	4.09306e-05	1.35348	0.0144852	0.344721	0.468757	larp_constitutive	pabp_constitutive
NM_001006622	WDR33	0.200998	0.319594	0.315884	0.126467	0.238378	0.622196	0.445105	0.341182	unbound	unbound
NM_001006634	ARHGAP17	-0.841715	0.034898	-0.774084	0.052483	-2.14486	0.061094	-2.25082	0.0493847	unbound	unbound
NM_001006636	GTDC1	1.16186	0.000109145	0.857706	0.00149237	1.43634	0.00265659	0.909071	0.0231377	larp_constitutive	pabp_constitutive
NM_001006640	TCEAL1	-0.646295	0.000207559	-0.0622341	0.654189	-0.284185	0.410014	0.555353	0.113005	unbound	unbound
NM_001006641	SLC25A25	0.208359	0.286953	0.207305	0.296771	-0.772152	0.0537045	0.0851027	0.830358	unbound	unbound
NM_001006683	SPIN2B	0.393824	0.0121	0.43263	0.00777479	0.661853	0.109796	0.98808	0.0259064	unbound	unbound
NM_001006946	SDC1	0.112392	0.444432	-0.278074	0.0679959	-0.275568	0.338658	-0.121287	0.677673	unbound	unbound
NM_001006947	UHRF1BP1L	0.468803	0.0105917	0.541941	0.00497301	1.24654	0.00890781	1.15833	0.0124037	unbound	unbound
NM_001007	RPS4X	0.0668237	0.607792	0.320641	0.0214251	0.0378506	0.906455	0.165674	0.571197	unbound	unbound
NM_001007022	ODF2L	-1.35618	0.00318281	-1.89034	0.000364009	-2.6878	0.00977463	-2.73589	0.00882184	larp_constitutive_depleted	pabp_constitutive_depleted
NM_001007024	GOSR1	-0.314468	0.0310982	-0.201179	0.154596	0.113387	0.774304	0.438596	0.23921	unbound	unbound
NM_001007026	ATN1	-0.463084	0.0710171	-0.848168	0.00370553	-1.2632	0.0146941	-1.21637	0.0170033	larp_induced_depleted	pabp_constitutive_depleted
NM_001007027	ALG8	-1.09339	1.70501e-06	-0.365153	0.0101838	-1.52933	0.000864579	-0.917974	0.0110492	unbound	pabp_constitutive_depleted
NM_001007072	ZSCAN2	0.965963	0.00886624	0.694354	0.0481088	0.215468	0.672542	-0.0978855	0.851588	larp_constitutive	pabp_constitutive
NM_001007074	RPL32	0.334133	0.0617817	0.0975473	0.589921	1.09751	0.0054693	0.820853	0.0208531	unbound	unbound
NM_001007094	ZNF37A	-0.228985	0.631868	-0.608642	0.204067	0.0498935	0.945854	-0.192896	0.780118	unbound	unbound
NM_001007125	LKAAEAR1	-0.949016	0.0574814	-1.79302	0.00208813	-1.86413	0.00202798	-1.1517	0.020273	larp_induced_depleted	pabp_constitutive_depleted
NM_001007176	PPDPFL	0.362928	0.031355	0.314719	0.0599838	0.621046	0.0803991	0.417931	0.217217	unbound	unbound
NM_001007226	SPOP	-0.181197	0.384148	-0.290832	0.169735	0.735971	0.0415141	0.565929	0.0980993	unbound	unbound
NM_001007233	ERCC8	0.611502	0.00219906	0.875864	0.000192681	1.40335	0.0148709	1.46491	0.011912	larp_constitutive_depleted	pabp_constitutive_depleted
NM_001007245	IFRD1	-0.0662846	0.697425	0.0986383	0.569646	0.149649	0.769963	0.506941	0.292159	unbound	unbound
NM_001007246	BRWD1	0.77779	0.000612595	0.5365	0.00867342	1.39083	0.00418316	1.2132	0.00810292	larp_constitutive	pabp_constitutive_depleted
NM_001007259	SETD4	-0.0748381	0.637129	0.28508	0.078642	-0.00827287	0.984008	0.286281	0.42888	larp_constitutive	pabp_constitutive
NM_001007467	SFI1	0.287733	0.0879033	-0.191228	0.254469	1.24502	0.00234363	0.715242	0.0309925	unbound	unbound
NM_001007523	F8A2	1.1067	0.000838029	1.16577	0.00070831	0.438015	0.307943	0.927923	0.0428524	larp_constitutive	pabp_constitutive
NM_001007544	RHEX	-0.460611	0.0225858	-0.612309	0.00508366	-0.164895	0.51033	-0.0800843	0.754494	unbound	unbound
NM_001007553	CSDE1	0.142152	0.56147	0.543877	0.034838	0.149334	0.732194	0.204633	0.628239	larp_induced	pabp_induced
NM_001007559	SS18	-1.20505	4.34273e-05	-0.675781	0.00441474	-2.89882	0.0134635	-2.94184	0.0123264	larp_constitutive_depleted	pabp_constitutive_depleted
NM_001007793	BUB3	-0.290612	0.126731	0.0493581	0.806608	-1.96196	0.00324243	-1.66862	0.00720102	unbound	pabp_constitutive_depleted
NM_001008215	COA5	0.774618	3.92627e-05	0.49302	0.00178982	1.35404	0.00234363	0.917586	0.0152885	unbound	unbound
NM_001008229	MOG	1.22827	0.000851593	0.643186	0.0423608	1.54796	0.000771557	2.0959	0.000208892	larp_constitutive	pabp_constitutive
NM_001008237	TTC32	-0.0653994	0.621496	-0.315157	0.0251078	0.485843	0.123227	0.456654	0.141308	unbound	unbound
NM_001008388	CISD2	1.55693	7.94214e-07	1.28643	7.09701e-06	1.69287	0.00151698	1.84216	0.00102419	larp_constitutive	pabp_constitutive
NM_001008390	CGGBP1	0.325191	0.238596	-0.385229	0.169601	1.0302	0.104028	0.199247	0.75391	unbound	unbound
NM_001008392	CTDSPL	1.44335	7.72322e-06	1.30122	3.14241e-05	1.42115	0.00215441	1.54628	0.00142637	larp_constitutive	pabp_constitutive
NM_001008393	C4orf46	-0.0382226	0.823875	-0.0679512	0.698649	0.167214	0.550107	0.573144	0.049524	unbound	unbound
NM_001008394	EID3	-0.345986	0.0332806	-0.890202	7.99308e-05	0.344926	0.235504	-0.487808	0.0992986	unbound	unbound
NM_001008489	PHOSPHO2	1.03849	0.000279243	0.660736	0.00783937	1.22263	0.014487	0.967607	0.0379827	larp_constitutive	pabp_constitutive
NM_001008491	SEPTIN2	-0.266847	0.0623426	-0.107022	0.452463	-0.939471	0.00431586	-0.51422	0.0588125	unbound	unbound
NM_001008493	ENAH	-0.338405	0.274329	-0.719329	0.0297049	-1.41372	0.00330881	-1.85879	0.000877351	larp_induced_depleted	pabp_constitutive_depleted
NM_001008495	TMEM64	0.639459	0.00282479	0.187413	0.318095	0.606586	0.354001	-0.0894322	0.899614	unbound	unbound
NM_001008528	MXRA7	0.935173	3.04541e-05	0.93011	4.94212e-05	1.49518	0.000859174	1.50136	0.000905596	larp_constitutive	pabp_constitutive
NM_001008529	MXRA7	1.44643	2.16979e-06	1.41773	4.95954e-06	0.734409	0.118662	0.328973	0.469578	larp_constitutive	pabp_constitutive
NM_001008530	LGMN	-0.996439	0.00200398	0.0274578	0.927213	-2.42906	0.000755057	-2.55431	0.000642434	unbound	pabp_constitutive_depleted
NM_001008539	SLC7A2	-0.719898	0.000722115	-0.607876	0.00285939	-0.610384	0.0900066	-0.37458	0.2767	larp_constitutive_depleted	unbound
NM_001008540	CXCR4	-1.22011	1.02275e-05	-1.35701	7.66936e-06	-0.92125	0.00592059	-0.861014	0.00810194	larp_constitutive_depleted	pabp_constitutive_depleted
NM_001008563	USP20	-0.0823219	0.741533	0.0430937	0.871563	0.0692053	0.856666	0.337687	0.338598	unbound	unbound
NM_001008566	TPST2	1.43613	2.9263e-06	1.04322	6.96507e-05	1.7957	0.000270151	1.50042	0.000722964	larp_constitutive	pabp_constitutive
NM_001008657	TCOF1	-0.760946	0.00066727	-0.0650287	0.734117	-1.86441	0.00098396	-1.42191	0.00390371	larp_constitutive_depleted	pabp_constitutive_depleted
NM_001008697	TFIP11	-1.62103	6.01294e-07	-1.17013	1.60816e-05	-1.73403	0.00156762	-1.95244	0.000899825	larp_constitutive_depleted	pabp_constitutive_depleted
NM_001008701	ADGRL1	-0.0715995	0.765591	-0.22353	0.348014	0.0359973	0.909235	-0.359185	0.209501	unbound	unbound
NM_001008707	EML1	0.439231	0.0321276	0.0712967	0.730943	0.764744	0.0124355	-0.342978	0.1912	unbound	unbound
NM_001008708	CHAC2	-0.393397	0.0156131	-0.0378129	0.815239	-0.249229	0.556737	-0.787495	0.0698138	unbound	unbound
NM_001008709	PPP1CA	0.66045	0.0456084	1.32231	0.000927545	-1.75577	0.0566347	-1.42125	0.107714	larp_constitutive	pabp_constitutive
NM_001008712	RBPMS	0.212443	0.147471	0.30654	0.0454674	-0.111188	0.7928	0.168147	0.678579	unbound	unbound
NM_001008739	C6orf226	0.460002	0.0105042	0.878798	0.000140573	0.687264	0.0352658	1.96713	0.000246859	unbound	unbound
NM_001008781	FAT3	1.08091	0.000458844	0.741746	0.00722119	1.36608	0.0162649	1.27033	0.0218248	larp_constitutive	pabp_constitutive
NM_001008895	CUL4A	-0.274611	0.130291	0.121142	0.513392	-0.780437	0.148293	-1.16421	0.0408672	unbound	unbound
NM_001008910	STK16	1.80752	4.31879e-06	1.32336	9.44605e-05	1.20492	0.00126225	1.28621	0.000945757	larp_constitutive	pabp_constitutive
NM_001008938	CKAP5	-0.801514	0.0100697	-1.06722	0.00187589	0.235459	0.459708	-1.52237	0.00107106	larp_constitutive_depleted	unbound
NM_001009	RPS5	-0.201508	0.146115	0.435401	0.00570167	-0.16007	0.644175	0.178488	0.598629	unbound	unbound
NM_001009183	GEMIN2	-0.593932	0.00283024	-0.36176	0.0452358	-0.220208	0.675119	-0.0922317	0.864999	unbound	unbound
NM_001009552	PPP2CB	0.341709	0.0248179	0.00376839	0.981855	0.756205	0.111204	0.157138	0.741379	unbound	unbound
NM_001009555	SH3D19	0.222395	0.455122	0.0901062	0.776265	-0.357549	0.495109	-0.958393	0.0746571	unbound	unbound
NM_001009566	CLSTN1	-0.670216	0.000797511	-0.730487	0.000531115	-0.812813	0.00960774	-0.899556	0.00582366	larp_constitutive_depleted	pabp_constitutive_depleted
NM_001009608	SLX4IP	-0.578885	0.00377133	-0.969345	0.00010627	-1.31856	0.0106779	-1.08482	0.0250091	larp_constitutive_depleted	pabp_constitutive_depleted
NM_001009814	VWA8	-0.83252	3.10656e-05	0.00155231	0.991921	-0.327058	0.531626	0.666872	0.195215	unbound	unbound
NM_001009881	TUT4	0.141151	0.602823	-0.487167	0.0798978	0.231118	0.540773	-0.434031	0.240711	unbound	unbound
NM_001009894	C12orf29	-0.243656	0.182041	-0.0274494	0.890413	0.22375	0.47923	0.204159	0.512184	unbound	unbound
NM_001009899	USF3	0.196753	0.522546	-0.334781	0.280879	0.770194	0.0370878	-0.363096	0.280915	unbound	unbound
NM_001009924	TMEM230	1.00233	0.000239165	0.962927	0.000437534	0.151215	0.827228	0.180658	0.789398	larp_constitutive	pabp_constitutive
NM_001009936	PHF19	1.42422	1.49197e-06	0.795658	0.00029651	2.03447	0.000115398	1.63391	0.000388345	larp_constitutive	pabp_constitutive
NM_001009941	ANKRD16	0.59475	0.0073387	0.401407	0.0544139	-0.254153	0.377512	-0.0803681	0.788274	unbound	unbound
NM_001009944	PKD1	0.759193	0.00288769	0.710619	0.00502784	0.42926	0.267719	0.202753	0.601404	larp_constitutive_depleted	pabp_constitutive_depleted
NM_001009955	SSBP3	-0.498452	0.0716198	-0.612471	0.0329786	-0.723664	0.0956313	-0.811584	0.0641439	larp_induced_depleted	pabp_induced_depleted
NM_001009993	FAM168B	0.33297	0.255347	0.413324	0.165229	-0.898518	0.143832	-1.20568	0.0575578	unbound	unbound
NM_001010	RPS6	-0.200777	0.183285	0.172373	0.258482	-0.183058	0.542399	-0.22807	0.436523	unbound	unbound
NM_001010851	ZNF766	-0.542756	0.034183	-0.364739	0.1439	0.10012	0.873942	-0.944158	0.112224	unbound	unbound
NM_001010853	PM20D2	-0.230673	0.130971	0.089495	0.569129	0.398176	0.214144	0.603227	0.0687642	unbound	unbound
NM_001010854	TTC7B	1.19884	9.40109e-06	1.00697	6.44113e-05	1.20342	0.00371304	0.893167	0.0153922	larp_constitutive	pabp_constitutive
NM_001010858	RNF187	0.558536	0.0354658	0.979729	0.00158107	-0.0433286	0.909235	0.394746	0.249502	larp_constitutive	pabp_constitutive
NM_001010866	TMEM201	0.53569	0.0110976	0.497045	0.0180519	0.227234	0.398966	0.506625	0.0699185	larp_induced_depleted	pabp_induced_depleted
NM_001010883	FAM102B	0.540278	0.00362371	0.33276	0.0503538	-1.5062	0.0660527	-1.16468	0.137568	unbound	unbound
NM_001010935	RAP1A	0.406385	0.0409869	0.0927958	0.642482	0.892199	0.00909034	0.355054	0.213499	unbound	unbound
NM_001010982	AFMID	0.416351	0.0513287	0.360301	0.0906817	-2.22066	0.00556386	-1.73332	0.0175675	unbound	pabp_constitutive_depleted
NM_001010983	GLT8D1	0.423892	0.00343723	-0.040033	0.766282	1.52693	0.00208219	0.709648	0.0625744	unbound	unbound
NM_001010986	ATP11C	0.357334	0.0532184	0.138791	0.448035	-0.396335	0.18799	-0.574115	0.0651876	larp_induced_depleted	pabp_induced_depleted
NM_001011	RPS7	-0.0984934	0.474256	0.217165	0.121658	-0.0237785	0.937607	0.0519728	0.8588	unbound	unbound
NM_001011537	FYTTD1	-0.201429	0.261427	0.199983	0.271852	-0.0296789	0.917922	0.0891249	0.742291	unbound	unbound
NM_001011546	DSTN	0.322785	0.0341146	0.480174	0.00436152	0.0570296	0.847306	0.185595	0.498844	unbound	unbound
NM_001011552	SLC9A4	-0.0300094	0.865253	-0.603268	0.00268877	0.313578	0.20068	0.423555	0.0898965	larp_induced_depleted	pabp_induced_depleted
NM_001011553	SEPTIN7	-0.40641	0.17976	-0.339142	0.267906	-1.53188	0.00848164	-1.29753	0.0179905	unbound	unbound
NM_001011658	TRAPPC2	0.351449	0.0131738	0.0500286	0.71826	1.39725	0.00152475	1.14226	0.00416591	unbound	unbound
NM_001011663	PCGF6	0.60704	0.000912619	0.639729	0.000767234	0.950528	0.00975173	0.956721	0.00929899	larp_constitutive	pabp_constitutive
NM_001011667	CHCHD7	0.581793	0.000944095	0.338674	0.0281635	0.791103	0.0261849	0.896471	0.0147305	unbound	unbound
NM_001011713	NAA30	-0.226623	0.221881	-0.139849	0.460703	-0.574901	0.133446	-0.579416	0.127855	unbound	unbound
NM_001011724	HNRNPA1L2	-1.10432	0.000176786	-0.0715068	0.761927	-1.63268	0.03258	-1.45466	0.049059	unbound	pabp_constitutive_depleted
NM_001012	RPS8	0.0664685	0.673676	-0.054023	0.743022	0.0563498	0.879648	-0.236629	0.487966	unbound	unbound
NM_001012241	MSL1	0.442984	0.00396151	-0.0341972	0.812739	0.286972	0.306444	-0.0109895	0.972136	unbound	unbound
NM_001012267	CENPP	0.18518	0.243073	0.29384	0.0738141	-0.022309	0.956505	0.220669	0.551274	unbound	unbound
NM_001012271	BIRC5	0.254403	0.0513946	0.343169	0.0135149	0.0648705	0.842323	0.493178	0.112388	unbound	unbound
NM_001012339	DNAJC21	0.202223	0.571313	-0.151629	0.685428	-0.513892	0.356333	-0.797179	0.153883	unbound	unbound
NM_001012398	AKTIP	1.02244	3.75091e-05	0.939103	0.000115025	1.29045	0.0114527	1.49612	0.00556207	larp_constitutive	pabp_constitutive
NM_001012409	SGO1	0.328779	0.170912	0.018183	0.945338	0.221176	0.580695	0.247063	0.528076	unbound	unbound
NM_001012410	SGO1	0.086431	0.755975	-0.0907422	0.753985	0.159053	0.73243	0.435012	0.324689	unbound	unbound
NM_001012426	FOXP4	-1.35383	0.0151334	-2.42675	0.000383971	-1.84521	0.0067529	-1.77785	0.00793597	larp_constitutive_depleted	pabp_constitutive_depleted
NM_001012507	CENPW	-0.524751	0.00691911	-0.513833	0.00860498	-1.25525	0.00526759	-0.381392	0.285252	larp_constitutive_depleted	unbound
NM_001012511	GOSR2	0.408893	0.0107103	0.319971	0.0388539	-0.116745	0.769903	0.389155	0.299775	unbound	unbound
NM_001012515	FECH	0.198814	0.157808	0.148483	0.295967	0.132281	0.729958	0.422726	0.247074	unbound	unbound
NM_001012614	CTBP1	1.16587	1.75179e-05	0.553076	0.00641969	-0.714109	0.27899	-0.69168	0.288521	larp_constitutive	pabp_constitutive
NM_001012631	IL32	0.232706	0.305806	0.224619	0.330627	0.440513	0.270747	0.887143	0.0384201	larp_induced	pabp_induced
NM_001012633	IL32	0.288604	0.230037	0.559979	0.0291106	0.481304	0.270272	0.718447	0.10574	larp_induced	pabp_induced
NM_001012643	MYPOP	1.17009	0.000330497	0.937701	0.002104	1.33431	0.00387167	1.18623	0.00686287	larp_constitutive	pabp_constitutive
NM_001012662	SLC3A2	-0.693164	0.136742	0.0498469	0.921174	-3.12223	0.00563653	-3.29063	0.00433399	unbound	pabp_constitutive_depleted
NM_001012709	KRTAP5-4	1.9265	2.38208e-05	0.900053	0.00861495	2.7202	7.2404e-05	2.00693	0.000367898	larp_constitutive	pabp_constitutive
NM_001012716	TYMSOS	1.50893	1.82425e-06	1.38317	7.21029e-06	1.75418	0.000311637	2.14633	0.000154881	larp_constitutive	pabp_constitutive
NM_001012732	DCTD	1.55502	2.28299e-05	1.65358	2.29163e-05	0.451836	0.496774	0.168975	0.806672	larp_constitutive	pabp_constitutive
NM_001012753	ZNF763	-1.45104	1.04783e-06	-1.47481	1.76394e-06	-0.787694	0.10568	-0.833066	0.0867377	larp_constitutive_depleted	unbound
NM_001012756	ZNF260	0.129153	0.686241	-0.389114	0.221398	0.124268	0.712067	-0.289982	0.364911	unbound	unbound
NM_001012762	CTU2	0.839595	0.020022	0.805906	0.0263014	-0.650227	0.0737578	-0.524968	0.134257	larp_constitutive	pabp_constitutive
NM_001012968	SPIN4	-0.222886	0.303939	-0.598529	0.0124989	-0.38242	0.323818	-0.547666	0.158763	larp_induced_depleted	pabp_induced_depleted
NM_001012969	ADAL	0.553337	0.00227578	0.242293	0.126415	1.31498	0.00655204	0.609614	0.127338	unbound	unbound
NM_001012974	LRRC73	0.982316	0.00290979	1.12426	0.00136486	0.955146	0.0601489	1.62195	0.00601013	larp_constitutive	pabp_constitutive
NM_001012981	ZKSCAN2	-0.467013	0.00516906	-0.608534	0.00100566	-0.106686	0.76985	-0.532213	0.128703	unbound	unbound
NM_001012985	COA6	-0.219046	0.282487	-0.230048	0.266181	-0.203796	0.573865	-0.0768341	0.839113	unbound	unbound
NM_001012991	KNOP1	-1.19108	0.00104861	-1.44765	0.000310186	-0.610418	0.183089	-1.17831	0.0204672	larp_constitutive_depleted	unbound
NM_001012994	SNX30	0.354727	0.0130567	-0.190609	0.154909	-0.391291	0.261006	-0.733119	0.0467913	unbound	unbound
NM_001013	RPS9	0.0802818	0.561284	0.696903	0.000208789	-0.0166819	0.960852	0.487886	0.115298	larp_induced	pabp_induced
NM_001013258	ZNF789	0.274292	0.132919	-0.125218	0.501903	0.620637	0.0746295	0.828212	0.0244015	unbound	unbound
NM_001013398	IGFBP3	-0.1952	0.161272	-0.211552	0.135434	-0.458175	0.276979	-1.02794	0.0263277	unbound	unbound
NM_001013407	PRAMEF5	1.14082	8.09003e-05	1.16869	9.78126e-05	1.50383	0.00392424	1.75958	0.00179357	larp_constitutive	pabp_constitutive
NM_001013437	SEH1L	0.415961	0.00671101	0.772205	9.61692e-05	0.577699	0.28383	1.10372	0.0519364	unbound	unbound
NM_001013438	FXR1	-0.583531	0.0123469	0.104742	0.640796	-1.27249	0.00413982	-1.00455	0.0128368	unbound	pabp_constitutive_depleted
NM_001013439	FXR1	-0.866396	0.00210456	0.124927	0.617915	-1.00405	0.0231555	-1.14584	0.0125236	unbound	pabp_constitutive_depleted
NM_001013619	HYKK	1.08592	0.000107324	0.808616	0.00138777	1.93032	0.000439028	1.91561	0.000503849	larp_constitutive	pabp_constitutive
NM_001013620	ALG10B	-1.10692	6.88445e-05	-0.888912	0.000549945	-0.420735	0.323846	-0.56425	0.185341	larp_constitutive_depleted	unbound
NM_001013631	HNRNPCL1	-0.152149	0.568731	0.0077107	0.979873	-1.91755	0.00153481	-1.3956	0.00736868	unbound	pabp_constitutive_depleted
NM_001013649	C2orf68	0.729205	0.000346827	0.472359	0.00825953	1.64846	0.000359552	0.88964	0.00807468	unbound	unbound
NM_001013653	LRRC26	0.207972	0.399911	-0.0852765	0.745872	0.321009	0.303549	0.683262	0.0405373	unbound	unbound
NM_001013663	PTRHD1	0.985096	2.90629e-06	1.23609	8.86188e-07	1.10876	0.00161692	2.19169	0.000101044	larp_constitutive	pabp_constitutive
NM_001013690	FIGNL2	0.406637	0.102877	0.0286967	0.914051	1.1202	0.00400182	1.45489	0.00111205	unbound	unbound
NM_001013694	SRRD	0.935694	4.46021e-05	0.795441	0.000246951	0.968591	0.0182696	0.895921	0.0250067	larp_constitutive	pabp_constitutive
NM_001013703	EIF2AK4	-0.289437	0.239816	-0.105667	0.684456	-0.252573	0.5749	-1.65756	0.00363489	unbound	unbound
NM_001013838	CARMIL2	0.310771	0.303939	-0.374773	0.222017	0.638656	0.038056	0.508557	0.0822739	unbound	unbound
NM_001013839	EXOC7	-0.407252	0.00888239	-0.472273	0.00400288	-0.942065	0.0085503	-1.43687	0.00107166	larp_constitutive	pabp_constitutive_depleted
NM_001013842	C8orf58	0.517658	0.00972818	0.104879	0.5801	1.13182	0.0023546	1.16441	0.00204817	unbound	unbound
NM_001013845	CXorf40B	0.714498	0.00174967	0.38543	0.0556389	0.292699	0.264933	0.0890594	0.741239	unbound	unbound
NM_001014	RPS10	0.306965	0.0202474	0.401597	0.00490974	0.203847	0.418807	0.130032	0.607932	unbound	unbound
NM_001014279	ANXA2R	0.400582	0.0430361	-0.0429044	0.834451	0.941204	0.0111487	1.27882	0.00248054	unbound	unbound
NM_001014283	DCUN1D2	0.826423	0.000198952	0.177024	0.299582	1.83231	0.00109122	1.12689	0.011985	unbound	unbound
NM_001014437	CARS	-0.632873	0.00926765	0.183605	0.415199	-1.50217	0.0111608	-2.07212	0.00230176	unbound	pabp_constitutive_depleted
NM_001014440	ODF3B	0.934311	0.000315089	1.07645	0.000141731	1.49817	0.00175679	2.19307	0.000289033	larp_constitutive	pabp_constitutive
NM_001014442	PCOTH	0.654961	0.00204768	0.601251	0.00413738	0.392877	0.383862	0.628536	0.164012	unbound	unbound
NM_001014443	USP21	0.980715	0.000118781	0.720635	0.00164171	0.676207	0.338511	0.541534	0.438122	larp_constitutive	pabp_constitutive
NM_001014445	NLE1	0.620631	0.0353043	1.30187	0.00043569	-0.488614	0.174669	0.0597631	0.875505	larp_constitutive	pabp_constitutive
NM_001014446	OCIAD2	0.546537	0.00346752	0.435291	0.0148826	0.769324	0.0354629	0.586023	0.0894332	unbound	unbound
NM_001014763	ETFB	-0.450264	0.00542741	-0.0592785	0.69723	-0.74883	0.0221236	0.033756	0.914907	unbound	unbound
NM_001014764	EMC6	0.695187	0.000126415	0.460595	0.00340296	0.958943	0.00429524	0.828827	0.00868834	unbound	unbound
NM_001014795	ILK	-0.0392263	0.856012	0.120926	0.574421	-0.537221	0.126956	0.155203	0.656793	unbound	unbound
NM_001014796	DDR2	-1.34602	0.00176293	-1.37223	0.00181596	-1.7622	0.0315808	-2.51595	0.00612422	larp_constitutive_depleted	pabp_constitutive_depleted
NM_001014812	CIAO2A	0.729893	0.000213763	0.503361	0.00391238	0.900227	0.00825191	0.511511	0.0808052	unbound	unbound
NM_001014842	TM9SF1	-0.39278	0.0438915	0.170264	0.371703	-1.61912	0.00768153	-1.14346	0.03518	unbound	pabp_constitutive_depleted
NM_001014990	MRPL22	-1.00786	1.96347e-05	-0.634204	0.00111261	-0.556114	0.123774	-0.3581	0.305434	larp_constitutive_depleted	unbound
NM_001014999	SLX1A	-0.358191	0.103316	0.254819	0.246501	-1.29983	0.00266728	-0.290308	0.368569	unbound	unbound
NM_001015	RPS11	0.0152873	0.92854	0.35242	0.0405546	0.295252	0.289235	0.304131	0.270658	unbound	unbound
NM_001015001	CKMT1A	-0.916164	1.14954e-05	-0.626826	0.000392834	-1.24664	0.00179923	-0.704808	0.0268139	larp_constitutive_depleted	pabp_constitutive_depleted
NM_001015002	LLGL2	1.24523	0.00199508	1.5404	0.000525388	-0.864452	0.0790405	-0.0834149	0.868582	larp_constitutive	pabp_constitutive
NM_001015049	BAG5	-0.22951	0.143094	-0.560212	0.00251257	0.0465328	0.872988	-0.616489	0.0341612	larp_induced_depleted	pabp_induced_depleted
NM_001015050	ALG1L	-0.454991	0.0794481	0.610849	0.0251483	-1.10272	0.0111483	-0.210552	0.569001	larp_induced	pabp_induced
NM_001015053	HDAC5	0.24167	0.195785	-0.0814517	0.678904	0.372662	0.184846	0.401131	0.151603	unbound	unbound
NM_001015072	UFSP1	-0.00744794	0.971541	-0.195184	0.324864	0.279441	0.412654	0.902983	0.0186974	unbound	unbound
NM_001015880	PAPSS2	-0.42901	0.0468721	-0.0245839	0.913056	0.21911	0.408245	-0.493223	0.0723251	unbound	unbound
NM_001015882	DNAJC25	0.147734	0.440115	0.0303805	0.884823	1.25625	0.00260149	0.908534	0.0125374	unbound	unbound
NM_001015885	RAE1	-0.938012	8.76566e-06	-0.989541	1.01352e-05	-1.28677	0.00066016	-1.20153	0.000997965	larp_constitutive_depleted	pabp_constitutive_depleted
NM_001015891	AK6	0.196629	0.239736	0.633192	0.00177747	0.215962	0.441744	0.314442	0.257429	larp_induced	pabp_induced
NM_001015892	TAF9	0.686088	0.00263499	0.71307	0.00235801	1.32265	0.00242358	1.15818	0.00468902	larp_constitutive	pabp_constitutive
NM_001016	RPS12	0.32772	0.165076	-0.737194	0.00598095	0.234814	0.464188	-0.670295	0.0476822	larp_induced_depleted	pabp_induced_depleted
NM_001017	RPS13	0.102208	0.416302	0.455504	0.0023931	0.128391	0.680148	0.376021	0.210182	unbound	unbound
NM_001017368	RFFL	0.628578	0.00247901	0.0920754	0.620653	0.727775	0.0162778	0.949203	0.00451277	unbound	unbound
NM_001017390	SULT1A4	0.659762	0.00594384	0.728122	0.00358871	0.565576	0.146008	0.414055	0.275972	larp_constitutive	pabp_constitutive
NM_001017395	TMCC1	-0.240585	0.25478	-0.312875	0.146308	0.763006	0.0728436	0.071896	0.868366	unbound	unbound
NM_001017402	LAMB3	-1.23571	1.72718e-05	-0.891905	0.000370178	-1.54027	0.000416825	-1.45865	0.000606696	larp_constitutive_depleted	pabp_constitutive_depleted
NM_001017403	LGR6	0.0790117	0.728149	-0.0132735	0.956608	0.921767	0.0155764	1.28189	0.0031239	unbound	unbound
NM_001017405	MAEA	-0.119823	0.609517	0.737366	0.0055516	-0.546032	0.240833	-0.28583	0.535493	larp_induced	pabp_induced
NM_001017420	ESCO2	-0.771341	0.00137492	-0.502485	0.0210545	-1.33312	0.00346026	-0.942788	0.0179288	larp_constitutive_depleted	pabp_constitutive_depleted
NM_001017535	VDR	-0.748596	8.91193e-05	-0.880799	3.56201e-05	-0.386259	0.397415	-0.728091	0.116009	larp_constitutive_depleted	unbound
NM_001017916	CYB561	1.1149	5.37371e-05	0.674345	0.00319483	0.888255	0.00580016	0.727936	0.0146905	larp_constitutive	pabp_constitutive
NM_001017921	VMAC	0.843872	0.000698319	1.04392	0.000178175	1.44716	0.00412636	2.02179	0.000810208	larp_constitutive	pabp_constitutive
NM_001017926	ZHX1	-0.119266	0.822236	-0.701864	0.177909	-1.48855	0.181814	-2.5452	0.0334331	unbound	unbound
NM_001017927	C2orf76	-0.143008	0.354374	0.36314	0.0279856	-0.433675	0.284622	0.409075	0.30671	unbound	unbound
NM_001017928	CCDC58	-0.638069	0.00843024	-0.567894	0.0173996	-2.62986	0.0209939	-2.35443	0.0324513	larp_constitutive_depleted	pabp_constitutive_depleted
NM_001017963	HSP90AA1	-1.42635	0.00036112	-1.29372	0.000965116	-2.07048	0.000611102	-3.10971	0.000117883	larp_constitutive_depleted	pabp_constitutive_depleted
NM_001017964	YDJC	1.24959	4.11374e-06	0.829767	0.000193554	1.56831	0.00108562	1.30877	0.00272628	larp_constitutive	pabp_constitutive
NM_001017978	CT83	-0.25198	0.20664	0.0840639	0.689965	0.12135	0.743835	1.37088	0.00311899	unbound	unbound
NM_001017980	VMA21	0.946027	9.75685e-06	0.598751	0.000603228	0.869273	0.00702642	0.829598	0.00865975	larp_constitutive	pabp_constitutive
NM_001017989	OPA3	0.312575	0.11154	0.443141	0.0319082	0.303427	0.44229	1.3412	0.0058051	unbound	unbound
NM_001017992	ACTBL2	-0.609839	0.0168979	0.494249	0.0476833	-2.58871	0.00348815	-1.07916	0.121104	unbound	unbound
NM_001017995	SH3PXD2B	-1.31173	0.000175909	-1.33207	0.000215104	-2.70336	0.00331468	-2.54496	0.00448637	larp_constitutive_depleted	pabp_constitutive_depleted
NM_001017998	GNG10	1.80747	3.13836e-08	1.31643	7.96806e-07	1.77981	0.00219799	1.2505	0.0122444	larp_constitutive	pabp_constitutive
NM_001018	RPS15	-0.488488	0.00907155	0.173559	0.314596	-0.503715	0.0582802	0.21711	0.380426	unbound	unbound
NM_001018004	TPM1	0.321171	0.269542	0.943019	0.00491364	0.385399	0.36404	-0.420724	0.31617	larp_induced	pabp_induced
NM_001018005	TPM1	0.340398	0.0717638	0.951603	0.000187657	0.436903	0.20063	0.230097	0.493467	larp_induced	pabp_induced
NM_001018024	CMC4	0.955442	0.000116218	0.573412	0.00591957	1.1573	0.00344575	0.9609	0.00854983	larp_constitutive	pabp_constitutive
NM_001018050	POLR3H	0.518571	0.00726686	0.184359	0.295708	-0.0504755	0.887597	-0.288646	0.376863	larp_constitutive	pabp_constitutive
NM_001018052	POLR3H	1.9245	0.000384749	1.85591	0.00065947	-0.630807	0.385743	-0.992294	0.172479	larp_constitutive	pabp_constitutive
NM_001018055	BRCC3	-0.151194	0.74455	-0.254483	0.590265	-0.365816	0.620168	-0.433925	0.546427	unbound	unbound
NM_001018067	SERBP1	-1.13688	4.30167e-05	-0.498318	0.0179169	-2.50703	0.00112976	-2.19631	0.00221955	unbound	pabp_constitutive_depleted
NM_001018070	CORO1B	0.0703455	0.856708	1.51754	0.00110242	-2.91228	0.00153719	-1.28805	0.0600597	larp_induced	pabp_induced
NM_001018077	NR3C1	-0.361306	0.101192	-0.535628	0.0223468	-0.775198	0.0313725	-1.44299	0.00163983	larp_induced_depleted	pabp_constitutive_depleted
NM_001018078	FPGS	-0.0726573	0.790923	0.591603	0.0354519	-1.33336	0.0182696	-0.776926	0.123968	larp_induced	pabp_induced
NM_001018090	GCOM1	0.217792	0.136625	-0.149289	0.311203	0.623868	0.0603006	0.0715388	0.829149	unbound	unbound
NM_001018108	SERF2	0.518169	0.00291364	0.305032	0.0528176	0.270063	0.352812	0.856261	0.0115005	larp_constitutive	pabp_constitutive
NM_001018111	PODXL	-1.58134	4.90985e-05	-1.64966	5.31991e-05	-1.38679	0.0123475	-1.56177	0.00689367	larp_constitutive_depleted	pabp_constitutive_depleted
NM_001018112	FANCA	0.923084	0.000217195	0.877226	0.000435887	-0.122444	0.699098	0.268999	0.372554	larp_constitutive	pabp_constitutive
NM_001018113	FANCB	-0.327569	0.12354	-0.188567	0.37917	-0.545144	0.144487	-0.829995	0.0362355	unbound	unbound
NM_001018115	FANCD2	-0.653675	0.00058564	-1.03942	2.06265e-05	-1.94125	0.00519516	-2.30189	0.00221692	larp_constitutive_depleted	pabp_constitutive_depleted
NM_001018159	NAE1	-0.251464	0.313285	-0.199874	0.432876	-0.192766	0.578309	-0.794768	0.032076	unbound	unbound
NM_001019	RPS15A	0.36795	0.00681146	0.443373	0.00234516	-0.0102844	0.968672	-0.0254902	0.920009	unbound	unbound
NM_001020	RPS16	0.00884206	0.954853	0.498964	0.003636	-0.40199	0.166907	0.250632	0.377646	unbound	unbound
NM_001020658	PUM1	-0.339928	0.0225129	-0.510804	0.00231384	0.276576	0.355316	-0.300823	0.309028	unbound	unbound
NM_001020818	MYADM	-1.24855	2.98068e-06	-1.15828	1.01352e-05	-1.23748	0.00933295	-0.862191	0.0432702	larp_constitutive_depleted	pabp_constitutive_depleted
NM_001021	RPS17	0.0578866	0.684008	0.176576	0.212496	-0.0515151	0.873074	-0.130155	0.667015	unbound	unbound
NM_001022	RPS19	0.0769361	0.599694	0.369569	0.0191541	-0.310649	0.302986	-0.123483	0.686995	unbound	unbound
NM_001023	RPS20	0.222304	0.116087	0.109011	0.446003	0.160827	0.619463	-0.237196	0.449327	unbound	unbound
NM_001023571	IQCB1	-0.229681	0.258982	-0.334352	0.109708	0.0435578	0.943152	-0.902135	0.106318	unbound	unbound
NM_001023587	ABCC5	0.375969	0.0296609	0.364744	0.0362105	0.329276	0.241609	0.533566	0.0673194	unbound	unbound
NM_001024	RPS21	0.487018	0.00782515	0.48653	0.00860733	-0.146405	0.580477	0.0401068	0.886598	unbound	unbound
NM_001024071	GCH1	0.753444	0.00159377	0.644153	0.00519852	0.846483	0.0127783	1.18086	0.00251963	larp_constitutive	pabp_constitutive
NM_001024210	S100A13	0.0932773	0.663066	0.515165	0.0232575	0.667079	0.0508774	1.02021	0.0079072	larp_induced	pabp_induced
NM_001024227	ARF1	0.3834	0.245849	1.24054	0.00188358	-2.50298	0.0507121	-2.17081	0.0793818	larp_induced	pabp_induced
NM_001024465	SOD2	0.232218	0.132458	0.46691	0.0070726	0.588718	0.0244566	0.362934	0.127282	unbound	unbound
NM_001024594	C1orf53	2.18902	3.47606e-08	1.61971	8.10719e-07	2.39876	9.90204e-05	2.39434	0.000134723	larp_constitutive	pabp_constitutive
NM_001024599	HIST2H2BF	-2.03696	2.55454e-08	-1.72631	2.14276e-07	-1.94807	0.000170615	-1.43145	0.000877687	larp_constitutive_depleted	pabp_constitutive_depleted
NM_001024629	NRP1	-0.6286	0.000707408	-0.527122	0.00293335	-0.28701	0.535012	-0.217215	0.637667	larp_constitutive_depleted	unbound
NM_001024662	RPL6	-0.429503	0.0442412	0.0281114	0.899848	-0.809305	0.0785597	-0.917416	0.049237	unbound	unbound
NM_001024666	SH3KBP1	-0.0216086	0.944153	-0.345938	0.240816	0.522142	0.211337	-0.316867	0.440545	unbound	unbound
NM_001024674	LIN52	-0.192344	0.375017	0.198652	0.367523	1.19176	0.0223073	1.34929	0.0124706	unbound	unbound
NM_001024678	LRRC24	1.24829	0.000301048	1.12633	0.000844776	1.89177	0.00132689	2.16521	0.000709336	larp_constitutive	pabp_constitutive
NM_001024736	CD276	0.708265	0.00272163	0.93459	0.000456622	-0.728881	0.0149717	-0.0778179	0.773218	larp_constitutive	pabp_constitutive
NM_001024809	RARA	-0.404937	0.0461212	-0.707727	0.0024111	-0.148307	0.660584	-0.204752	0.529774	unbound	unbound
NM_001024847	TGFBR2	-0.337052	0.176498	-0.446892	0.0821108	-0.0782027	0.886162	-0.69706	0.170071	unbound	unbound
NM_001024916	CBWD5	0.385622	0.0167105	0.1659	0.275369	0.366038	0.264503	-0.44532	0.17383	unbound	unbound
NM_001024921	RPL9	0.412619	0.0224033	0.409275	0.025044	0.365569	0.197551	0.137116	0.629176	unbound	unbound
NM_001024943	ASL	0.520476	0.0761086	0.9866	0.00338517	-0.345623	0.279154	0.49457	0.12569	larp_induced	pabp_induced
NM_001024947	YIPF5	-0.851675	0.00166864	-0.0455863	0.854017	-1.53088	0.03715	-1.42601	0.0470488	larp_constitutive_depleted	pabp_constitutive_depleted
NM_001024948	FNBP1L	-0.284188	0.368068	-0.585886	0.0733389	-0.196931	0.587019	-1.23714	0.00529072	unbound	unbound
NM_001024957	BRMS1	0.0897301	0.755533	0.458555	0.112335	-1.35904	0.00418664	-1.01971	0.0163025	unbound	pabp_constitutive_depleted
NM_001025	RPS23	0.183807	0.150621	-0.137509	0.286283	0.114928	0.749813	0.282331	0.406273	unbound	unbound
NM_001025071	RPS14	0.16755	0.23174	0.273164	0.0609993	0.130216	0.693427	0.275053	0.38254	larp_constitutive	pabp_constitutive
NM_001025091	ABCF1	-1.00818	8.68065e-05	-0.330591	0.0853705	-1.3091	0.0111396	-1.7759	0.00249842	unbound	pabp_constitutive_depleted
NM_001025100	MBP	0.331063	0.0660226	-0.100313	0.58266	0.177283	0.563995	-0.132434	0.66599	unbound	unbound
NM_001025195	CES1	0.373456	0.0222518	0.382775	0.0212934	0.310219	0.306444	0.751605	0.0247779	larp_induced_depleted	pabp_induced_depleted
NM_001025200	CTRB2	0.207925	0.436193	-0.193947	0.477682	0.533277	0.154833	0.642458	0.090546	unbound	unbound
NM_001025204	U2AF1	-0.578053	0.000840293	-0.377448	0.0147756	-0.717928	0.0685428	-0.666304	0.0843198	unbound	unbound
NM_001025237	TSPAN4	0.169351	0.326657	0.465053	0.0143036	0.502606	0.145531	1.093	0.00765672	unbound	unbound
NM_001025248	DUT	-0.29413	0.0773605	-0.0586425	0.734627	-0.0507871	0.87314	0.229114	0.431228	unbound	unbound
NM_001025300	RAB12	1.32556	4.10796e-05	1.00132	0.000555407	0.657271	0.0672177	1.12114	0.00686287	larp_constitutive	pabp_constitutive
NM_001025356	ANO6	-0.618001	0.021786	-0.652801	0.0178656	-0.618794	0.0944396	-0.621218	0.0906049	larp_constitutive_depleted	unbound
NM_001025366	VEGFA	0.55728	0.00352407	0.038204	0.831957	1.43822	0.00399324	1.0141	0.0205887	larp_constitutive	pabp_constitutive
NM_001025370	VEGFA	0.919238	0.000101335	0.589693	0.00354261	0.798092	0.0119785	1.16193	0.0018767	larp_constitutive	pabp_constitutive
NM_001025579	NDEL1	0.377518	0.0719647	-0.185075	0.374654	0.335533	0.254462	-0.434509	0.141598	larp_induced	pabp_induced
NM_001025595	ARFIP1	-0.919767	0.000279305	-0.660436	0.00374134	-0.957566	0.00347553	-0.772925	0.0098486	larp_constitutive_depleted	pabp_constitutive_depleted
NM_001025604	ARRDC2	1.02922	0.000490906	1.12838	0.000320177	0.763372	0.0209909	0.187273	0.52178	larp_constitutive	pabp_constitutive
NM_001025780	ABHD17B	-0.359549	0.0595382	-0.511588	0.0124601	-0.823465	0.0390453	-0.847148	0.0336323	larp_induced_depleted	pabp_constitutive_depleted
NM_001026	RPS24	0.175334	0.427688	0.48567	0.0375982	0.321205	0.45152	0.38476	0.359257	unbound	unbound
NM_001028	RPS25	-0.192856	0.252391	0.107368	0.538334	-0.0729418	0.843783	0.121574	0.732471	unbound	unbound
NM_001029	RPS26	0.297407	0.0272821	0.459713	0.00249968	-0.296287	0.23629	0.203789	0.407826	unbound	unbound
NM_001029859	KCTD21	0.19645	0.240383	0.433413	0.0174308	0.662473	0.143205	1.0582	0.0295637	unbound	unbound
NM_001029882	AHDC1	-0.180129	0.247244	-0.199722	0.206424	-0.123985	0.645257	0.212034	0.413758	unbound	unbound
NM_001029885	CPTP	1.28175	8.70008e-05	0.912662	0.0015819	0.317378	0.348842	0.150746	0.660622	unbound	unbound
NM_001029891	PGAM4	0.242075	0.113056	0.145643	0.342239	-0.134057	0.712305	0.0938528	0.796494	unbound	unbound
NM_001029976	ZNF16	0.449013	0.0550291	0.724544	0.00535128	0.108214	0.816761	-0.233691	0.596311	larp_induced	pabp_induced
NM_001030	RPS27	0.415157	0.00887589	0.1508	0.301665	0.176106	0.495006	0.100799	0.698675	unbound	unbound
NM_001030001	RPS29	0.849583	0.00149039	1.07356	0.000333459	1.04219	0.0312259	1.61039	0.00411116	larp_constitutive	pabp_constitutive
NM_001030006	AP2B1	-0.253918	0.295378	0.597933	0.0225203	-1.22832	0.00787584	-0.491657	0.198323	larp_induced	pabp_induced
NM_001030007	AP1G1	-1.20406	9.24271e-06	-1.31817	7.85166e-06	-2.22776	8.03692e-05	-2.2949	0.000111954	larp_constitutive_depleted	pabp_constitutive_depleted
NM_001030055	ARHGAP5	0.351494	0.154597	-0.165671	0.512566	0.188218	0.55437	-0.694493	0.0391104	unbound	unbound
NM_001030273	ARNTL	0.515255	0.0064609	0.19733	0.250441	1.24907	0.00179692	0.420439	0.149026	unbound	unbound
NM_001031	RPS28	0.26743	0.0440046	-0.119209	0.358513	0.35233	0.20106	-0.191945	0.478829	unbound	unbound
NM_001031617	COX19	0.0829308	0.64647	0.00570343	0.977616	0.909771	0.0143646	0.469636	0.147119	unbound	unbound
NM_001031628	SMAGP	1.36113	1.64895e-06	0.956469	5.34234e-05	0.649453	0.191506	0.0949276	0.856244	larp_constitutive	pabp_constitutive
NM_001031677	RAB24	1.21227	1.43594e-05	1.04611	7.69033e-05	1.46398	0.000472952	1.05064	0.00259296	larp_constitutive	pabp_constitutive
NM_001031680	RUNX3	1.36642	1.54383e-06	0.772899	0.000278895	1.74323	0.00035041	1.55899	0.000675094	larp_constitutive	pabp_constitutive
NM_001031684	SRSF7	-0.715229	0.000993421	-0.622254	0.00309058	-0.835697	0.105721	-0.563734	0.257199	larp_constitutive_depleted	pabp_constitutive_depleted
NM_001031689	PLAA	-0.83999	0.000205761	-0.0114268	0.951784	-0.711152	0.0690401	-0.441903	0.231694	unbound	unbound
NM_001031695	RBFOX2	-0.014286	0.96023	0.181157	0.514223	-1.6176	0.00161335	-1.85657	0.000844366	unbound	pabp_constitutive_depleted
NM_001031703	ELP6	0.226034	0.0853779	0.253776	0.0589464	0.534094	0.064879	0.573498	0.0484815	unbound	unbound
NM_001031711	ERGIC1	1.75803	3.36487e-07	1.36455	5.06736e-06	1.41205	0.000475356	1.43754	0.000476338	larp_constitutive	pabp_constitutive
NM_001031712	TRMT11	-0.414833	0.012788	-0.343195	0.0349904	-1.00836	0.0733785	-1.60169	0.0109698	unbound	unbound
NM_001031713	MCUR1	0.840868	0.000370465	0.70315	0.00173886	0.912518	0.0233527	0.429845	0.230033	larp_constitutive	pabp_constitutive
NM_001031714	INF2	-0.109125	0.709547	0.577411	0.0545749	-1.24531	0.0098596	-0.5036	0.213972	larp_constitutive	pabp_constitutive
NM_001031716	NABP1	-0.0500571	0.776399	-0.0918365	0.607253	0.0461824	0.866628	0.232023	0.357217	unbound	unbound
NM_001031722	ATAT1	0.226122	0.200106	0.426248	0.02441	0.489743	0.234083	0.902234	0.0398191	unbound	unbound
NM_001031723	DNAJB14	-0.820156	0.014303	-0.489188	0.122653	-1.20624	0.00233759	-0.961981	0.00711535	unbound	pabp_constitutive_depleted
NM_001031725	DDX59	0.0599869	0.717277	0.231347	0.161793	-0.132577	0.708875	-0.132257	0.704823	unbound	unbound
NM_001031727	MRI1	-0.597507	0.00563052	0.193056	0.322198	-1.00752	0.0117241	0.528342	0.126803	unbound	unbound
NM_001031734	FDX2	0.909122	0.000396155	0.678248	0.00387133	0.995473	0.00698755	0.908201	0.0106502	unbound	unbound
NM_001031737	CCDC78	-0.715138	0.109654	-1.04812	0.0267266	-0.125052	0.722238	-0.0562416	0.876293	larp_induced_depleted	pabp_induced_depleted
NM_001031738	TMEM150A	0.876942	0.00248949	1.12273	0.000517028	-0.10353	0.907746	-0.206703	0.808236	larp_constitutive	pabp_constitutive
NM_001031739	ASB9	0.102081	0.517414	0.0114959	0.947096	-0.163445	0.640706	-0.011668	0.975592	unbound	unbound
NM_001031740	MANEAL	1.03065	6.88445e-05	1.07261	7.39995e-05	0.724729	0.0178534	0.940021	0.00515169	larp_constitutive	pabp_constitutive
NM_001031800	TIPRL	0.550443	0.00860712	0.94515	0.000245828	0.577494	0.0943697	0.938396	0.0142743	larp_constitutive	pabp_constitutive
NM_001031803	LLGL2	-0.250395	0.134487	0.0747511	0.669171	-0.647255	0.0554677	0.0166441	0.962798	larp_constitutive	pabp_constitutive
NM_001031806	ALDH3A2	0.233159	0.15631	0.258715	0.122447	-0.261862	0.588036	-0.312497	0.507239	unbound	unbound
NM_001031834	RAB40AL	1.98363	1.20845e-06	1.40512	3.57983e-05	1.33077	0.0132701	0.791298	0.0955457	larp_constitutive	pabp_constitutive
NM_001031835	PHKB	0.12337	0.548904	-0.242057	0.242348	0.519553	0.0951103	-0.140569	0.644118	unbound	unbound
NM_001031847	CPT1A	-0.808117	0.000137812	0.354116	0.0341519	-1.85067	0.00031185	0.172424	0.572753	unbound	unbound
NM_001031855	LONRF3	0.23368	0.0809542	0.295469	0.0339116	0.529781	0.150419	0.367154	0.306591	unbound	unbound
NM_001032	RPS29	0.530897	0.000475099	0.51771	0.000728658	0.37874	0.24559	0.493742	0.132433	larp_constitutive	pabp_constitutive
NM_001032278	MMP28	1.47538	2.07535e-05	0.994228	0.000711791	2.00186	0.000557763	1.60958	0.00171881	larp_constitutive	pabp_constitutive
NM_001032280	TFAP2A	-0.591889	0.00495308	-0.51531	0.0123631	-0.470279	0.168991	-0.647781	0.0662592	larp_constitutive_depleted	unbound
NM_001032281	TFPI	-0.73042	0.000778973	-0.0649105	0.729106	-0.952673	0.0719781	0.150165	0.774221	unbound	unbound
NM_001032283	TMPO	-0.735114	0.00124246	-0.922094	0.000290146	-2.93821	0.00143963	-2.72877	0.00209314	larp_constitutive_depleted	pabp_constitutive_depleted
NM_001032288	UBE2V1	-0.552469	0.00255353	-0.30424	0.0631883	-0.570292	0.096796	0.35561	0.279831	unbound	unbound
NM_001032292	ZNF174	0.160629	0.354586	0.191834	0.275945	0.280713	0.644175	0.492011	0.400402	unbound	unbound
NM_001032293	ZNF207	-1.35755	1.42508e-06	-0.948017	4.83733e-05	-1.14935	0.00246596	-0.951363	0.00628159	larp_constitutive_depleted	pabp_constitutive_depleted
NM_001032296	STK24	0.695137	0.00121094	0.780465	0.000640869	-0.628582	0.178441	-0.71728	0.125829	larp_constitutive	pabp_constitutive
NM_001032372	ZNF226	0.408586	0.159495	0.116305	0.704387	1.09816	0.111736	0.152606	0.830051	unbound	unbound
NM_001032374	ZNF226	-0.210156	0.280669	-0.194919	0.325066	-0.0543521	0.896727	0.294938	0.438459	unbound	unbound
NM_001032410	USP16	-0.0622103	0.889365	0.276456	0.53366	0.194047	0.783978	-0.0840764	0.908213	unbound	unbound
NM_001032730	USP48	0.970097	0.00110897	0.305468	0.220659	0.310077	0.534281	0.0154605	0.977263	unbound	unbound
NM_001032998	KYNU	-1.16537	7.51591e-06	-0.200923	0.221648	-1.85546	0.00212035	-1.68102	0.0034528	unbound	pabp_constitutive_depleted
NM_001033	RRM1	-1.08238	1.64143e-05	-0.662567	0.00116289	-1.15891	0.00209668	-0.958448	0.00538841	larp_constitutive_depleted	pabp_constitutive_depleted
NM_001033026	TMEM259	0.971232	5.25423e-05	0.661359	0.00143123	0.350231	0.359559	0.165253	0.669767	larp_constitutive	pabp_constitutive
NM_001033030	FAIM	-0.275838	0.254524	0.0707968	0.784409	0.388269	0.260011	-0.0615683	0.866672	unbound	unbound
NM_001033045	GPR155	-0.772849	4.68616e-05	-1.15958	2.78994e-06	-0.100302	0.789004	-0.766613	0.0429669	larp_constitutive_depleted	unbound
NM_001033050	MTERF2	-0.195709	0.211542	-0.21601	0.174334	0.361793	0.319187	0.0535284	0.890882	unbound	unbound
NM_001033088	NGRN	0.626666	0.034958	1.28457	0.000506014	-1.51611	0.0258265	-1.25466	0.0523381	larp_constitutive	pabp_constitutive
NM_001033112	PAIP2	-0.289364	0.108798	-0.31583	0.0860827	0.667907	0.0409858	0.3706	0.217572	unbound	unbound
NM_001033503	SAR1B	-0.432537	0.00427565	-0.40385	0.00731889	-0.591837	0.313204	-0.43031	0.458356	unbound	unbound
NM_001033505	CSTF3	-0.223396	0.201357	-0.535148	0.00685299	-1.93652	0.00432586	-1.92254	0.00447567	larp_constitutive_depleted	pabp_constitutive_depleted
NM_001033518	WIPI2	0.384565	0.0468721	0.227766	0.228648	0.0303349	0.934221	0.178456	0.592709	unbound	unbound
NM_001033549	BABAM1	0.208444	0.268315	0.434973	0.0304275	0.348526	0.304756	0.682659	0.0556814	unbound	unbound
NM_001033553	SPECC1	-0.156428	0.324178	0.00941654	0.95666	0.221693	0.609718	-0.272309	0.519863	unbound	unbound
NM_001033557	PPM1B	-0.150175	0.388966	-0.397862	0.0320507	-0.507814	0.10546	-0.702432	0.0333681	unbound	pabp_constitutive_depleted
NM_001033561	PHF12	-0.625156	0.0030799	-0.67574	0.0021242	0.647348	0.0297668	0.10687	0.698139	larp_constitutive_depleted	unbound
NM_001033575	DUSP28	1.9217	1.79875e-06	1.6868	9.94852e-06	1.63502	0.000740572	2.04452	0.000279335	larp_constitutive	pabp_constitutive
NM_001033580	MYO19	1.01093	6.81564e-06	0.743618	0.000140573	0.47728	0.167459	0.425925	0.210878	larp_constitutive	pabp_constitutive
NM_001033667	LY9	1.30954	0.000108353	0.892328	0.00253511	1.85855	0.000563683	1.27092	0.00389905	larp_constitutive	pabp_constitutive
NM_001033678	TRPT1	1.3804	4.2583e-06	1.65125	1.85575e-06	1.66825	0.000642233	2.23147	0.000191413	larp_constitutive	pabp_constitutive
NM_001033714	NOP2	-1.2131	4.96517e-05	-1.03294	0.000268772	-0.850857	0.0590236	-1.66111	0.00293974	larp_constitutive_depleted	unbound
NM_001033925	TIAL1	0.187957	0.376108	0.421335	0.0574306	-0.307974	0.354197	-0.957436	0.0127923	unbound	unbound
NM_001033930	UBA52	0.156029	0.255263	0.258185	0.0698669	0.326424	0.195788	0.887769	0.00476232	unbound	unbound
NM_001034	RRM2	-0.860637	0.00179576	-0.414548	0.085168	-3.33153	0.000639544	-2.39008	0.003502	unbound	pabp_constitutive_depleted
NM_001034025	ERP29	-0.457775	0.0503162	0.477013	0.0447429	-2.55524	0.00215441	-1.48068	0.0279592	unbound	pabp_constitutive_depleted
NM_001034077	HIST2H4B	-3.07624	1.14557e-09	-2.54147	6.1386e-09	-4.33993	3.58173e-05	-3.22701	0.000143225	larp_constitutive_depleted	pabp_constitutive_depleted
NM_001034116	EIF2B4	-0.805594	0.000719388	0.233802	0.231822	-1.31489	0.00261362	-1.16861	0.00471849	unbound	pabp_constitutive_depleted
NM_001034832	SSX4B	-0.850427	9.16565e-05	0.183376	0.252468	-0.85774	0.0208938	0.324997	0.319601	unbound	unbound
NM_001034841	ITPRIPL2	-0.724186	0.000565751	-0.969797	7.63985e-05	-1.01955	0.00531429	-0.990644	0.0060581	larp_constitutive_depleted	pabp_constitutive_depleted
NM_001034850	RETREG1	-0.601623	0.0137313	-0.795901	0.00283187	0.0461127	0.909748	-0.293173	0.423719	unbound	unbound
NM_001034852	SMOC1	-0.889882	0.000108294	-0.681008	0.00114558	-1.21937	0.00303682	-0.656876	0.0487188	larp_constitutive_depleted	pabp_constitutive_depleted
NM_001034996	RPL14	-0.174314	0.503225	0.0237562	0.933378	-0.0142784	0.961337	0.0807342	0.768658	unbound	unbound
NM_001035005	C18orf32	1.16114	6.22766e-05	0.994329	0.000313366	1.74047	0.000273929	1.75309	0.000310551	larp_constitutive	pabp_constitutive
NM_001035254	FAM102A	0.70175	0.000208998	0.374533	0.0169448	0.0613144	0.855826	0.242019	0.436964	unbound	unbound
NM_001035267	RPL41	0.260551	0.0797883	0.363212	0.0211715	0.0811813	0.771225	0.243559	0.353009	unbound	unbound
NM_001035507	AGBL5	2.02301	2.11478e-05	1.98902	3.91582e-05	-0.235463	0.668014	-0.189381	0.728485	larp_constitutive	pabp_constitutive
NM_001036646	HHLA3	0.506697	0.0503647	0.428629	0.0960041	-0.787927	0.198525	-0.386224	0.52268	unbound	unbound
NM_001037131	AGAP1	0.531341	0.00372221	0.365762	0.0319285	0.842476	0.015018	0.0741604	0.814734	larp_constitutive	pabp_constitutive
NM_001037144	CNTROB	-0.272398	0.114113	-0.344159	0.0535159	0.235117	0.397952	0.027062	0.927958	unbound	unbound
NM_001037161	ACOT1	0.0178681	0.910573	-0.294532	0.061726	0.225825	0.403465	0.286102	0.284438	unbound	unbound
NM_001037163	FAM220A	0.921161	7.19444e-05	0.728602	0.000639687	1.32985	0.0400876	0.413685	0.485671	larp_constitutive	pabp_constitutive
NM_001037165	FOXK1	-0.832689	0.00113504	-0.376152	0.085306	-4.44352	0.000840699	-3.76564	0.00201217	unbound	pabp_constitutive_depleted
NM_001037171	ACOT9	-0.371987	0.0101464	-0.0141135	0.921893	-0.397041	0.231909	-0.0897338	0.794104	unbound	unbound
NM_001037283	EIF3B	-1.02214	1.60035e-05	-0.382584	0.0221352	-1.83861	0.000510788	-1.76198	0.000685988	unbound	pabp_constitutive_depleted
NM_001037330	TRIM16L	0.168311	0.365738	-0.000984093	0.996393	-1.78419	0.0964165	-2.40186	0.032912	unbound	unbound
NM_001037335	HELZ2	0.109406	0.57245	-0.175215	0.370088	0.807087	0.021454	0.525095	0.100247	larp_constitutive_depleted	unbound
NM_001037341	PDE4B	-0.381619	0.0228773	-0.538358	0.00354992	0.568251	0.0893025	0.199139	0.534851	unbound	unbound
NM_001037494	DYNLL1	-0.12161	0.362184	-0.0467792	0.741754	-0.0301874	0.917762	-0.0340302	0.906787	unbound	unbound
NM_001037501	NBPF8	-0.0554618	0.77387	-0.418313	0.0357648	-1.38851	0.129884	-1.88826	0.0476956	unbound	unbound
NM_001037537	PHYH	0.540727	0.000943785	0.629184	0.000387419	1.20338	0.00825191	1.51239	0.00266804	larp_constitutive	pabp_constitutive
NM_001037540	SCML1	0.0611453	0.704549	-0.189207	0.238497	0.346752	0.614748	-0.787922	0.239642	unbound	unbound
NM_001037633	SIL1	-0.574229	0.00180253	0.31031	0.0561992	-0.893189	0.0628522	0.271614	0.548917	unbound	unbound
NM_001037637	BTF3	-0.806147	0.000170097	0.316355	0.0594466	-1.51761	0.0121788	-0.995713	0.065787	unbound	unbound
NM_001037666	CASTOR1	0.923235	0.000868182	0.662925	0.00891227	1.00125	0.0104196	1.09056	0.00680732	unbound	unbound
NM_001037738	NPM1	-2.02549	7.21517e-06	-0.625837	0.0353111	-1.67775	0.00082971	-0.729223	0.0421364	larp_constitutive_depleted	pabp_constitutive_depleted
NM_001037806	NCKAP5L	-0.117962	0.528988	-0.327682	0.0883339	-0.0653949	0.837176	-0.312835	0.289826	unbound	unbound
NM_001037808	EIF3C	-1.32291	1.31377e-05	-0.368773	0.0700245	-1.56816	0.00289661	-1.13099	0.0140566	unbound	pabp_constitutive_depleted
NM_001037954	DIXDC1	-0.0404469	0.824265	-0.24307	0.174124	-0.0584455	0.860286	-0.632709	0.0521939	unbound	unbound
NM_001037984	SLC38A10	-1.01915	0.000133068	-1.01063	0.00020043	-1.7938	0.000517657	-1.4152	0.00174769	larp_constitutive_depleted	pabp_constitutive_depleted
NM_001038618	NARF	0.960267	2.20913e-05	1.05027	1.77811e-05	0.83304	0.024107	0.743101	0.0372261	larp_constitutive	pabp_constitutive
NM_001038707	CDC42SE1	-0.0309348	0.901653	0.387994	0.112347	-3.51283	0.000609301	-2.44148	0.00391984	unbound	pabp_constitutive_depleted
NM_001039083	ARL17B	-0.153104	0.348228	-0.380656	0.0290911	-0.30831	0.224014	0.705535	0.0146511	unbound	unbound
NM_001039091	PRPS2	-0.598367	0.0019133	0.53783	0.00443982	-2.13768	0.00081346	0.241563	0.570913	larp_induced	pabp_induced
NM_001039140	C20orf27	1.88375	2.01222e-05	1.52286	0.00017747	-0.18656	0.858881	-0.62321	0.521235	larp_constitutive	pabp_constitutive
NM_001039141	TRIOBP	-0.0675377	0.766138	0.0449415	0.8517	0.573676	0.0517197	-0.089652	0.753385	unbound	unbound
NM_001039182	BOLA2B	0.955588	7.61557e-06	0.734179	0.000110269	0.950709	0.00492411	1.41723	0.000699892	larp_constitutive	pabp_constitutive
NM_001039211	ATAD3C	1.05084	0.0235456	1.53979	0.00289249	-1.42362	0.0515872	-1.40488	0.0519315	larp_constitutive	pabp_constitutive
NM_001039348	EFEMP1	-1.21319	4.25619e-05	-0.255157	0.222402	-1.20375	0.00560155	-0.614762	0.0878963	unbound	unbound
NM_001039355	SLC25A29	0.386278	0.052801	0.0272632	0.896674	0.225421	0.58797	0.389808	0.334563	unbound	unbound
NM_001039465	SRSF5	-1.23447	2.24956e-06	-1.55396	6.83734e-07	-0.493908	0.110538	-1.09998	0.00411767	larp_constitutive_depleted	unbound
NM_001039469	MARK2	0.130139	0.541616	0.180123	0.403892	-1.46649	0.0298636	-1.84905	0.0103978	unbound	pabp_constitutive_depleted
NM_001039476	NPRL3	0.0533233	0.74916	0.448677	0.0127129	-0.37578	0.206596	0.39919	0.17682	unbound	unbound
NM_001039479	AREL1	-0.0818515	0.634816	-0.57266	0.00384743	-1.15932	0.0214592	-1.29897	0.0125491	larp_induced_depleted	pabp_constitutive_depleted
NM_001039481	ETNK1	0.161561	0.468021	-0.0625506	0.792246	0.195356	0.684325	0.378146	0.41034	unbound	unbound
NM_001039492	FHL2	0.594673	0.00170082	0.485663	0.00722119	0.239092	0.417843	0.176189	0.549028	larp_constitutive_depleted	pabp_constitutive
NM_001039503	PRSS53	-0.213138	0.523431	0.0509685	0.888619	0.54076	0.159737	0.414317	0.271302	unbound	unbound
NM_001039535	SKA1	0.635122	0.00117761	0.315393	0.0618957	0.265829	0.293268	0.188703	0.450391	unbound	unbound
NM_001039548	KLHL35	1.09185	8.12536e-05	1.0215	0.000200189	0.583956	0.0612033	0.433741	0.143786	larp_constitutive	pabp_constitutive
NM_001039550	DNAJB2	1.2272	0.000551065	1.23454	0.000671183	-0.759871	0.0910887	-0.490401	0.254725	larp_constitutive	pabp_constitutive
NM_001039569	AP1S3	-0.234638	0.101081	-0.258153	0.0771193	0.127764	0.63381	0.255196	0.323503	unbound	unbound
NM_001039570	KREMEN1	0.333546	0.0695744	0.220858	0.225006	0.582997	0.0902473	0.520821	0.122019	unbound	unbound
NM_001039574	KCNC4	1.10365	0.000560961	0.935218	0.0022573	0.0461079	0.904207	-0.121422	0.735114	larp_constitutive	pabp_constitutive
NM_001039577	CCNL2	0.988158	3.29629e-05	1.41453	2.92881e-06	0.886195	0.048664	1.6814	0.00260108	larp_constitutive	pabp_constitutive
NM_001039613	IAH1	1.00008	5.10444e-06	0.828412	4.11849e-05	1.92822	0.000517657	1.9922	0.000477162	larp_constitutive	pabp_constitutive
NM_001039614	INSYN1	0.474118	0.0101933	-0.0496428	0.782704	0.877821	0.0433477	0.591152	0.144809	unbound	unbound
NM_001039619	PRMT5	-0.417266	0.162562	0.49792	0.10362	-2.37211	0.0045045	-2.30262	0.00520608	unbound	pabp_constitutive_depleted
NM_001039675	UNC45A	-0.638208	0.0260018	0.184311	0.509625	-1.22125	0.00158939	-0.949655	0.00559656	unbound	pabp_constitutive_depleted
NM_001039690	CHTF8	0.767238	0.00884967	0.284731	0.290754	-0.309013	0.445604	-0.881636	0.041175	unbound	unbound
NM_001039703	NBPF10	-0.508233	0.0316905	-0.621758	0.0124842	-1.71505	0.0265953	-1.98069	0.0137748	larp_constitutive_depleted	pabp_constitutive_depleted
NM_001039707	ENTR1	1.19175	2.3617e-05	0.944024	0.000239474	0.944167	0.00699283	0.440328	0.129638	unbound	unbound
NM_001039792	HRCT1	0.223024	0.200293	0.049944	0.788189	0.840518	0.0083964	1.22204	0.00131918	unbound	unbound
NM_001039802	CDC42	-0.924886	1.86758e-05	-0.0253088	0.871036	-1.17402	0.00421101	0.749101	0.0325979	unbound	unbound
NM_001039841	ARHGAP11B	0.299539	0.133006	0.086146	0.680037	0.106393	0.779444	-0.585359	0.111001	unbound	unbound
NM_001039842	OXLD1	0.725551	0.000176082	0.588551	0.0011285	0.83898	0.0222966	0.757143	0.0331029	larp_constitutive	pabp_constitutive
NM_001039844	ACBD7	2.44283	3.13039e-06	1.27769	0.000897715	2.23037	0.00323438	1.72522	0.0112538	larp_constitutive	pabp_constitutive
NM_001039848	GPX4	1.76412	1.17125e-06	1.36755	1.71623e-05	1.9731	0.000237384	1.58516	0.000786665	larp_constitutive	pabp_constitutive
NM_001039877	STRN4	0.526244	0.0270857	0.343215	0.136077	0.710671	0.0430514	0.70059	0.0436063	unbound	unbound
NM_001039885	FKRP	0.388354	0.153747	0.450143	0.105654	-0.800421	0.00994343	-0.784837	0.0107355	unbound	pabp_constitutive_depleted
NM_001039958	MESP2	0.864316	0.00366757	0.762496	0.00883282	0.841246	0.00781041	1.86722	0.000183418	larp_constitutive	pabp_constitutive
NM_001039966	GPER1	0.862868	0.000241738	0.689621	0.00164729	-0.226372	0.503101	-0.138302	0.684065	larp_constitutive	pabp_constitutive
NM_001040011	SWI5	0.313436	0.0954612	0.389953	0.0450318	0.476416	0.147412	0.290572	0.364239	unbound	unbound
NM_001040057	FAM133B	-0.898158	0.00809704	-0.89055	0.00926295	-0.721494	0.117623	-0.578251	0.197337	larp_constitutive_depleted	unbound
NM_001040061	FOXL2NB	0.106049	0.670483	0.111647	0.664476	0.530731	0.0618723	0.484403	0.0807741	unbound	unbound
NM_001040078	LGALS9C	0.469026	0.0661572	0.137663	0.594918	0.679705	0.0760549	1.01869	0.0150248	unbound	unbound
NM_001040118	ARAP1	0.11397	0.766138	0.443479	0.242499	-1.07586	0.0106007	-1.49412	0.00209382	unbound	pabp_constitutive_depleted
NM_001040125	SLC66A1	-0.411011	0.0107908	-0.554003	0.00187589	-0.224819	0.403333	-0.790355	0.0116555	unbound	unbound
NM_001040135	ACTR3B	0.710627	0.00130138	0.858732	0.000404051	0.89293	0.028064	0.988672	0.0175605	larp_constitutive	pabp_constitutive
NM_001040138	CKLF	1.96644	1.15856e-08	1.34776	5.14357e-07	2.82388	6.36754e-05	2.38052	0.000188095	larp_constitutive	pabp_constitutive
NM_001040152	PEG10	-1.34041	1.24548e-05	-1.31022	2.58783e-05	-1.61789	0.00188823	-2.45726	0.00026139	larp_constitutive_depleted	pabp_constitutive_depleted
NM_001040157	CEP44	-0.432202	0.0163679	-0.712885	0.000778397	-0.844262	0.0472556	-1.02783	0.0205513	unbound	pabp_constitutive_depleted
NM_001040167	LFNG	0.542024	0.0885165	0.477166	0.134765	0.352114	0.255463	1.37242	0.00155106	unbound	unbound
NM_001040168	LFNG	0.285328	0.258264	-0.403584	0.118999	1.03107	0.0104196	0.962809	0.0140651	unbound	unbound
NM_001040185	ZNF765	0.29745	0.422253	-0.22406	0.559617	-0.0728735	0.836354	-0.684213	0.0506088	unbound	unbound
NM_001040196	AGTRAP	1.55323	0.000100352	1.74475	5.73498e-05	0.334741	0.652054	0.310353	0.671952	larp_constitutive	pabp_constitutive
NM_001040199	CLDND1	-0.0637923	0.757004	-0.199659	0.329236	0.589358	0.0980277	0.815621	0.030166	unbound	unbound
NM_001040217	MINDY1	-0.110741	0.54089	-0.00113233	0.995776	-0.337828	0.289145	0.0664061	0.843913	unbound	unbound
NM_001040260	DCLK2	0.418989	0.0140651	0.32579	0.0488443	-0.0564204	0.924708	-0.917808	0.0982132	unbound	unbound
NM_001040402	DCUN1D4	-0.121207	0.595901	-0.358987	0.121936	0.356188	0.514973	0.465797	0.383232	unbound	unbound
NM_001040427	HAGH	1.15767	1.77995e-06	0.900077	2.59002e-05	1.10675	0.00981412	0.819392	0.0356833	larp_constitutive	pabp_constitutive
NM_001040431	COA3	0.0102885	0.948854	0.360245	0.0268988	0.127439	0.730904	0.890695	0.023828	unbound	unbound
NM_001040436	YARS2	-1.22153	1.44607e-06	-0.517539	0.00207325	-1.41274	0.00577348	-0.969285	0.0313523	larp_constitutive_depleted	pabp_constitutive_depleted
NM_001040441	ZBTB8A	-0.330009	0.0201179	-0.416048	0.00609328	-0.228952	0.395906	-0.69337	0.0210787	unbound	unbound
NM_001040443	PHF11	-0.311111	0.0912843	0.350992	0.0625657	0.659605	0.0536535	0.723045	0.03643	unbound	unbound
NM_001040445	ASB1	1.06188	0.00015461	0.892479	0.000779073	0.673377	0.038649	0.498703	0.103838	larp_constitutive	pabp_constitutive
NM_001040446	MTMR12	0.4386	0.0517723	0.132608	0.557828	-0.918695	0.370098	-1.58224	0.127088	unbound	unbound
NM_001040451	RUFY1	-0.809821	0.00102664	-0.616708	0.00723442	-0.69902	0.066407	-1.33868	0.00384034	larp_constitutive_depleted	unbound
NM_001040454	SLC26A6	-0.010827	0.963421	0.791352	0.00257107	-0.21922	0.535439	-0.104691	0.772472	larp_induced	pabp_induced
NM_001040455	SIDT2	0.622183	0.00229669	0.697721	0.00123009	-0.405246	0.148139	0.0691524	0.811582	larp_constitutive	pabp_constitutive
NM_001040458	ERAP1	-0.151301	0.356368	0.0240084	0.89318	0.185041	0.545738	0.0717725	0.821557	unbound	unbound
NM_001040619	ATF3	0.137398	0.521404	0.0924885	0.681098	-0.235746	0.481584	-0.21557	0.513679	unbound	unbound
NM_001040649	ACP1	1.67377	5.10729e-07	1.53917	2.01173e-06	1.57294	0.000492577	1.10613	0.00297764	larp_constitutive	pabp_constitutive
NM_001040663	GAGE1	-0.575062	0.00440767	0.315741	0.085764	-1.0239	0.0565934	-0.0256545	0.964066	unbound	unbound
NM_001040694	INCENP	-0.785007	0.00883653	-1.28498	0.000367465	-2.2207	0.000447788	-1.90114	0.00104764	larp_constitutive_depleted	pabp_constitutive_depleted
NM_001040708	HEY1	1.15558	3.2186e-05	0.589126	0.00636318	1.60621	0.00192158	0.965335	0.0218116	larp_constitutive	pabp_constitutive
NM_001040709	SYPL2	-0.185704	0.307454	-0.102678	0.587939	-1.06978	0.00798769	-0.632839	0.0690313	unbound	unbound
NM_001040715	KIAA0895L	0.57912	0.0157191	0.6117	0.0127424	0.908019	0.00741115	0.929433	0.00649597	larp_constitutive	pabp_constitutive
NM_001040716	PC	-0.18462	0.336191	-0.0283746	0.892211	-0.121048	0.636407	0.160921	0.51615	unbound	unbound
NM_001040874	HIST2H2AA4	-1.14212	3.38803e-05	-0.625156	0.00427743	-2.73329	6.58612e-05	-0.664484	0.0549039	larp_constitutive_depleted	unbound
NM_001042353	FAM110A	0.504814	0.00711924	0.776924	0.000442507	0.512412	0.168246	0.840858	0.0345051	larp_constitutive	pabp_constitutive
NM_001042368	RALGDS	0.954673	9.43099e-05	0.293889	0.107964	1.90201	0.000814989	1.56372	0.00227393	unbound	unbound
NM_001042369	RO60	-0.39685	0.137367	-0.761511	0.00992996	-0.8479	0.0912903	-0.982236	0.0542823	unbound	unbound
NM_001042371	PGP	1.33531	3.51155e-05	1.08005	0.000292295	1.35431	0.0013427	0.943866	0.00802327	larp_constitutive	pabp_constitutive
NM_001042384	CEP63	-0.0489929	0.870766	0.0136874	0.965747	0.234642	0.649147	0.114658	0.829149	unbound	unbound
NM_001042388	PPP4R1	0.694958	0.00069478	0.62838	0.00175155	0.848473	0.0359843	0.0042632	0.99207	larp_constitutive	pabp_constitutive
NM_001042414	PSPC1	-1.08586	0.000110843	-0.0506344	0.819375	-1.21322	0.0269389	-0.298987	0.544822	unbound	unbound
NM_001042422	SLC16A3	-0.451884	0.0137506	-0.0461796	0.798658	-1.20298	0.00249044	-0.460291	0.127003	unbound	unbound
NM_001042432	CLN3	1.30829	0.00268614	1.61383	0.000728999	-1.94853	0.0570773	-1.83961	0.0670614	larp_constitutive	pabp_constitutive
NM_001042440	CAST	-0.307333	0.500406	-0.26309	0.576704	-0.608413	0.33515	-0.644692	0.301728	unbound	unbound
NM_001042454	TGFB1I1	1.15593	9.94055e-05	0.728115	0.00392151	1.60439	0.000848566	1.18871	0.0039671	larp_constitutive	pabp_constitutive
NM_001042463	TMEM80	0.426459	0.0237022	0.714764	0.00117891	0.715171	0.0137621	1.05206	0.00207384	unbound	unbound
NM_001042465	PSAP	-0.548031	0.153441	0.217859	0.583073	-3.03454	0.000609301	-2.22857	0.00295218	unbound	pabp_constitutive_depleted
NM_001042476	CARHSP1	0.240953	0.159727	0.334661	0.0598293	0.519464	0.0568352	0.867571	0.00602217	unbound	unbound
NM_001042483	NUPR1	-0.128912	0.685008	-0.497973	0.119041	0.585951	0.217369	0.635907	0.178554	unbound	unbound
NM_001042490	GTF2H2C_2	-0.226732	0.219081	-0.228181	0.222417	-0.387614	0.326363	-0.996191	0.02304	unbound	unbound
NM_001042492	NF1	-1.04851	0.00062162	-1.40256	8.57901e-05	-0.225696	0.396616	-1.25163	0.00117956	larp_constitutive_depleted	unbound
NM_001042498	SLC35A2	-0.0977191	0.578309	0.372202	0.0430187	0.0258282	0.922453	0.799559	0.00668075	larp_constitutive	pabp_constitutive
NM_001042517	DIAPH3	-0.979948	8.45997e-05	-0.543146	0.00759036	-2.44775	0.000458147	-1.62876	0.00365863	larp_constitutive_depleted	pabp_constitutive_depleted
NM_001042535	AGAP3	1.11053	7.90145e-06	0.457704	0.00858749	0.840772	0.0134911	0.49591	0.0989641	larp_constitutive	pabp_constitutive
NM_001042537	SLC9A6	-0.294974	0.074406	-0.330125	0.0511908	-0.602832	0.0493031	-0.371831	0.193471	unbound	unbound
NM_001042539	MAZ	1.82415	3.82348e-06	1.24307	0.000148515	-0.281038	0.72704	0.0415029	0.961798	larp_constitutive	pabp_constitutive
NM_001042544	LTBP4	0.459725	0.0483484	0.289651	0.20408	0.451227	0.168246	0.865424	0.0180121	unbound	unbound
NM_001042548	FEZ2	-0.227757	0.18361	0.214863	0.215109	-0.054249	0.880292	0.0994794	0.773735	unbound	unbound
NM_001042550	SMC2	-0.740385	0.0397764	-1.16551	0.003796	-0.732068	0.0258156	-1.741	0.00040609	larp_constitutive_depleted	pabp_constitutive_depleted
NM_001042573	ENGASE	0.286624	0.173627	0.0196492	0.93201	0.447315	0.110507	0.35836	0.188386	unbound	unbound
NM_001042576	RRBP1	-1.3102	0.00080985	-1.4605	0.0004572	-1.98012	0.000205333	-3.28579	9.07486e-05	larp_constitutive_depleted	pabp_constitutive_depleted
NM_001042610	DBNDD1	1.96186	3.32846e-05	1.78007	0.000112806	0.169645	0.848729	0.0839985	0.925382	larp_constitutive	pabp_constitutive
NM_001042616	PIGY	0.881329	3.35346e-05	0.44139	0.00730798	0.805235	0.0605744	0.00513667	0.991167	unbound	unbound
NM_001042631	SDHAF1	0.904086	0.000321112	0.640442	0.00455035	1.1118	0.00140215	1.32259	0.000626833	larp_constitutive	pabp_constitutive
NM_001042633	SNX21	0.968874	1.84065e-05	0.954077	3.38972e-05	1.00615	0.021822	1.24766	0.00791513	larp_constitutive	pabp_constitutive
NM_001042635	NGDN	-1.33618	4.4495e-06	-0.435331	0.0211723	-1.20373	0.00369058	-0.337425	0.290633	unbound	unbound
NM_001042646	TRAK1	0.310377	0.024243	-0.0339195	0.807166	0.61026	0.0433477	-0.00313393	0.992126	unbound	unbound
NM_001042697	ZSWIM7	0.923102	0.000243216	0.450925	0.0285119	1.85765	0.00110647	1.17536	0.0106448	unbound	unbound
NM_001042724	NECTIN2	0.0833987	0.600619	0.0149279	0.931178	-0.883104	0.0220693	-0.533827	0.125702	unbound	unbound
NM_001042749	STAG2	-1.34285	0.00359735	-1.22575	0.00716101	-0.612622	0.206861	-1.54718	0.00768634	larp_constitutive_depleted	unbound
NM_001043229	CSKMT	0.471273	0.0233647	1.0235	0.000169277	0.926226	0.0296021	1.66303	0.00181092	unbound	unbound
NM_001043352	TPM3	-0.808865	0.00030173	-0.418142	0.0248803	-1.19639	0.00157662	-0.688958	0.022142	unbound	pabp_constitutive_depleted
NM_001044305	SMAP1	-0.137109	0.558402	0.782266	0.00384626	-0.0603419	0.887937	0.0666861	0.875275	larp_induced	pabp_induced
NM_001044385	TMEM237	0.701773	0.00186877	0.44507	0.0292143	1.31106	0.00794997	0.587097	0.153883	unbound	unbound
NM_001044723	CSNK1G3	0.196764	0.282812	-0.146741	0.433267	-0.287981	0.368877	-0.50522	0.120118	unbound	unbound
NM_001047160	NET1	-0.176839	0.191075	-0.355513	0.0159478	-0.532763	0.0634201	-0.442175	0.110113	unbound	unbound
NM_001048183	PHACTR4	-0.384239	0.0494556	-0.792014	0.000866186	0.218951	0.404815	-0.429458	0.10855	unbound	unbound
NM_001048199	RCC1	-0.533729	0.00567072	-0.185574	0.28674	-1.13627	0.00459998	-1.06206	0.00634183	unbound	pabp_constitutive_depleted
NM_001048210	CLCC1	-0.559093	0.00246511	0.0679367	0.684848	-1.42328	0.00143104	-1.01178	0.0077386	unbound	pabp_constitutive_depleted
NM_001048226	DBNDD2	1.25898	2.03081e-06	0.952735	3.61885e-05	1.34128	0.00173007	1.59291	0.000764381	larp_constitutive	pabp_constitutive
NM_001048249	SMIM15	0.519386	0.00859608	-0.0310114	0.87396	1.11515	0.0023546	0.72351	0.0186202	unbound	unbound
NM_001048265	C9orf116	0.326007	0.0570949	0.837941	0.000223383	0.861902	0.00914899	1.74247	0.000302466	larp_induced	pabp_induced
NM_001051	SSTR3	-0.50357	0.204507	-1.53066	0.00157038	-3.14083	0.00010483	-2.56867	0.000328276	larp_induced_depleted	pabp_constitutive_depleted
NM_001060	TBXA2R	1.27962	3.57453e-06	0.40535	0.0213788	0.810633	0.0359606	0.461075	0.193427	unbound	unbound
NM_001064	TKT	-1.34317	8.3764e-05	-0.30783	0.218833	-1.52477	0.000489038	0.0329015	0.912004	unbound	unbound
NM_001067	TOP2A	-0.788808	0.0429568	-1.1422	0.00708508	-0.829885	0.0827329	-2.74536	0.000375155	larp_constitutive_depleted	unbound
NM_001068	TOP2B	-0.884906	0.0414437	-1.32842	0.00542995	-0.997592	0.030085	-2.05208	0.000969333	larp_constitutive_depleted	pabp_constitutive_depleted
NM_001069	TUBB2A	-0.411201	0.0755189	0.952904	0.000841502	-2.08843	0.000606761	-0.759025	0.0640174	larp_induced	pabp_induced
NM_001070	TUBG1	0.0921474	0.686384	0.838134	0.00192553	-1.35772	0.000840114	-0.543127	0.0575478	larp_induced	pabp_induced
NM_001071	TYMS	-0.102862	0.502815	0.111784	0.474672	-0.39973	0.174562	-0.0912379	0.762151	unbound	unbound
NM_001071775	MZT1	0.705387	0.00171293	0.24428	0.204876	0.75709	0.0163336	1.07448	0.00297764	unbound	unbound
NM_001076678	ZNF493	-0.0538734	0.721553	-0.00635093	0.969386	0.00112811	0.997451	0.197137	0.479429	unbound	unbound
NM_001076680	LYRM9	1.56888	8.6216e-07	0.993536	6.27205e-05	1.95442	0.000164109	1.91129	0.000227303	larp_constitutive	pabp_constitutive
NM_001076683	UBTF	-0.600677	0.00686182	-0.595891	0.00794434	-0.836157	0.0251035	-1.1238	0.00629599	larp_constitutive_depleted	pabp_constitutive_depleted
NM_001076786	QSER1	0.222064	0.573747	-0.51414	0.196288	-0.116304	0.725587	-0.949993	0.0108576	unbound	unbound
NM_001077186	MYH14	-0.414981	0.117943	-0.754169	0.00992262	-0.172932	0.502552	-0.18613	0.461528	larp_induced_depleted	pabp_induced_depleted
NM_001077198	ATG9A	0.96584	0.0236006	1.13822	0.0108306	-1.6962	0.0119785	-1.95925	0.00592892	larp_constitutive	pabp_constitutive_depleted
NM_001077207	SEC31A	-1.51203	1.60824e-05	-0.46085	0.0544453	-1.05962	0.00414873	-1.33908	0.00130437	unbound	pabp_constitutive_depleted
NM_001077239	RNF214	0.0265867	0.906901	0.301952	0.170238	0.876924	0.0377558	0.788819	0.0540805	unbound	unbound
NM_001077268	ZFYVE19	0.644724	0.000331875	0.418641	0.00790217	0.860792	0.0151347	0.61489	0.0573891	unbound	unbound
NM_001077269	WIPF1	0.423386	0.0228806	0.692686	0.00133301	-0.0787101	0.866962	0.89331	0.0520115	larp_constitutive	pabp_constitutive
NM_001077351	RBM23	-0.160717	0.503225	-0.277682	0.251478	-1.5655	0.00232055	-1.72895	0.00142592	unbound	pabp_constitutive_depleted
NM_001077394	DPH5	-0.101043	0.413964	0.283422	0.0313379	0.703647	0.134386	0.813393	0.0866079	unbound	unbound
NM_001077399	PNKD	0.372138	0.0102709	0.657729	0.000250473	0.985449	0.00560414	1.86953	0.000254953	larp_constitutive	pabp_constitutive
NM_001077489	GNAS	0.110177	0.51463	0.00216518	0.990957	0.815357	0.105138	0.507661	0.293819	larp_constitutive	pabp_constitutive
NM_001077526	MTMR14	0.626482	0.00889564	0.247316	0.261604	-0.498744	0.114358	-0.397458	0.195645	unbound	unbound
NM_001077594	EXOC3L4	0.931303	9.31932e-05	0.724878	0.000889499	1.45166	0.0116436	1.11461	0.0356039	larp_constitutive	pabp_constitutive
NM_001077628	APH1A	1.36333	0.000407439	1.02355	0.00380149	-0.577744	0.358935	-0.973442	0.126734	larp_constitutive	pabp_constitutive
NM_001077664	URGCP	-0.591501	0.00681545	-0.386686	0.0587274	-1.67685	0.00040038	-2.25818	0.000130927	unbound	pabp_constitutive_depleted
NM_001077691	ALG9	-0.365828	0.10127	-0.457591	0.0476753	0.209888	0.648528	0.223438	0.621086	unbound	unbound
NM_001077702	MIER1	-0.177907	0.504776	-0.630682	0.026529	-0.576085	0.155098	-0.836765	0.0482861	larp_induced_depleted	pabp_induced_depleted
NM_001077710	FAM110C	0.446243	0.0681291	0.441555	0.074263	0.587865	0.0588373	0.170603	0.559878	unbound	unbound
NM_001078166	SRSF1	-0.420081	0.058898	-0.0439713	0.85117	-0.984118	0.0819527	-0.635295	0.238791	unbound	unbound
NM_001078172	RTL8A	0.723993	0.000664633	0.558481	0.00475187	1.07984	0.00654802	1.34204	0.00221375	unbound	unbound
NM_001078177	SLC29A1	-0.816673	0.00053412	-0.656979	0.00303764	-0.744603	0.07633	-0.027722	0.949784	larp_constitutive_depleted	unbound
NM_001078645	CDC16	0.0441118	0.799984	0.127691	0.458244	0.239435	0.515729	-0.115483	0.759123	unbound	unbound
NM_001079514	UBN1	-0.215309	0.269606	-0.291703	0.142737	-0.967976	0.0155172	-1.78456	0.000792702	unbound	pabp_constitutive_depleted
NM_001079515	TBCE	-1.17445	0.000121077	-0.459512	0.0516666	-0.719882	0.145684	-0.893819	0.0762476	unbound	unbound
NM_001079519	FAM177A1	0.618122	0.0114712	0.617314	0.0126146	0.132261	0.806461	0.059192	0.91442	larp_constitutive	pabp_constitutive
NM_001079525	PAICS	-1.45892	2.07304e-07	-0.871111	2.41876e-05	-1.65966	0.00078	-0.919813	0.0143897	larp_constitutive_depleted	pabp_constitutive_depleted
NM_001079673	FNDC3A	-0.256088	0.462795	-0.920899	0.0155085	0.665885	0.0382342	-0.249939	0.39282	larp_induced_depleted	pabp_induced_depleted
NM_001079675	ETV4	1.29289	0.00111656	1.7046	0.000175806	-0.463777	0.512451	-0.741444	0.284664	larp_constitutive	pabp_constitutive
NM_001079839	OCIAD1	-0.928519	0.00119512	-0.670534	0.0110047	0.0741126	0.852692	0.33018	0.370387	larp_constitutive_depleted	unbound
NM_001079858	ADGRG2	-0.0508043	0.68958	-0.0262915	0.846044	-0.396925	0.111845	-0.421427	0.0912171	unbound	unbound
NM_001079863	DBI	0.170638	0.254524	0.386906	0.0177236	0.592363	0.0464649	0.901447	0.00721943	unbound	unbound
NM_001079935	OR7E24	1.55248	4.08153e-06	1.1652	7.26668e-05	2.77509	4.53287e-05	2.5097	0.000111954	larp_constitutive	pabp_constitutive
NM_001080392	DENND11	0.156756	0.305053	0.190867	0.218726	0.23064	0.522213	0.502533	0.159581	unbound	unbound
NM_001080395	AATK	0.459205	0.023387	-0.0230175	0.911492	-0.252847	0.488879	0.0575525	0.882741	larp_induced_depleted	pabp_constitutive_depleted
NM_001080401	PPM1N	0.770212	0.000819022	0.868201	0.000427635	1.35874	0.00120691	1.6206	0.000530135	larp_constitutive	pabp_constitutive
NM_001080410	FBXO41	0.744471	0.000269691	0.321305	0.0512731	0.367417	0.166439	0.0381929	0.892321	unbound	unbound
NM_001080413	NOBOX	0.286743	0.226345	-0.00320282	0.990628	0.546807	0.0631932	0.767322	0.0157213	unbound	unbound
NM_001080414	CCDC88C	-0.31759	0.494696	-1.36332	0.00858905	0.0999065	0.717761	0.00321455	0.991487	larp_induced_depleted	pabp_induced_depleted
NM_001080416	MYBL1	-0.50406	0.140965	-0.73374	0.0409147	0.159568	0.571148	-0.693457	0.0238884	larp_induced_depleted	pabp_induced_depleted
NM_001080417	ZNF629	-0.584995	0.00321995	-0.561099	0.00479478	-1.67778	0.00349829	-2.17407	0.000991494	larp_constitutive_depleted	pabp_constitutive_depleted
NM_001080419	UNK	0.137331	0.342965	-0.148732	0.31202	0.115895	0.736091	0.221086	0.49846	larp_constitutive	pabp_constitutive
NM_001080432	FTO	-1.36783	1.20138e-06	-1.18451	7.3041e-06	-1.30949	0.00173398	-0.948201	0.00853699	larp_constitutive_depleted	pabp_constitutive_depleted
NM_001080434	LMTK3	-0.459644	0.0217543	-0.926403	0.000270673	-0.0475016	0.909485	0.251474	0.504978	unbound	unbound
NM_001080435	WHAMM	-0.192755	0.339278	-0.447099	0.0365731	0.0822904	0.846977	-0.397747	0.312913	unbound	unbound
NM_001080436	WTIP	0.329643	0.115648	0.936106	0.000509132	0.121057	0.788842	0.860873	0.0556848	larp_induced	pabp_induced
NM_001080437	SNED1	1.15003	7.31323e-05	0.447188	0.0415807	2.16096	9.64935e-05	1.19628	0.00190994	unbound	unbound
NM_001080450	BEND3	0.232974	0.216983	-0.0720014	0.719018	-0.121975	0.642768	-0.0554255	0.838607	unbound	unbound
NM_001080452	GPR108	0.839399	0.0199158	1.32495	0.00141025	-0.00121174	0.998879	0.199357	0.768864	larp_constitutive	pabp_constitutive
NM_001080453	INTS1	-0.571126	0.0142802	-0.213731	0.328711	-0.536863	0.068976	-0.617261	0.0400884	unbound	unbound
NM_001080461	UNCX	-1.12548	0.100074	-0.907903	0.184861	-2.33356	0.00606346	-2.73667	0.00273426	unbound	pabp_constitutive_depleted
NM_001080469	FBXO46	-0.136741	0.424373	-0.54426	0.00546794	-0.46908	0.583434	-0.990618	0.235673	larp_induced_depleted	pabp_induced_depleted
NM_001080472	FITM2	-0.606904	0.0042077	0.671726	0.00249115	-1.19201	0.0126822	0.810769	0.0597374	larp_induced	pabp_induced
NM_001080483	MYMK	-0.430098	0.198119	-0.78222	0.028264	0.719979	0.0266924	0.703285	0.0285231	unbound	unbound
NM_001080485	ZNF275	-0.0173571	0.927325	-0.140599	0.448837	0.50242	0.147117	0.0170753	0.964362	unbound	unbound
NM_001080495	TNRC18	-0.67861	0.000823821	-1.10898	2.34747e-05	-0.503149	0.210651	-0.574226	0.152326	larp_constitutive_depleted	unbound
NM_001080496	RGP1	0.85535	0.000780239	0.894934	0.000696231	0.87867	0.0576176	1.25324	0.012939	larp_constitutive	pabp_constitutive
NM_001080497	MEGF9	0.189178	0.297784	0.358382	0.0587912	0.966373	0.010778	0.638938	0.0583471	unbound	unbound
NM_001080501	TMEM223	0.591223	0.00219966	0.418356	0.0193895	1.28846	0.00115736	1.21354	0.00159305	unbound	unbound
NM_001080509	TSPAN11	0.0512667	0.846964	0.0339764	0.902962	0.74031	0.0201208	1.00296	0.00473806	unbound	unbound
NM_001080533	UNC119B	0.798333	0.000383142	0.245424	0.171238	1.03043	0.00775998	0.724781	0.0360439	unbound	unbound
NM_001080554	GSG1	-1.06937	0.00135697	-1.74534	3.97174e-05	-0.703859	0.104303	-0.496182	0.234919	larp_constitutive_depleted	unbound
NM_001080824	TRABD2A	1.25604	0.00380395	1.55486	0.00103687	-0.909663	0.165325	-1.04976	0.11138	larp_constitutive	pabp_constitutive
NM_001080843	GSTT2B	-0.703408	0.00102958	0.22543	0.208257	-0.99692	0.0157644	0.726636	0.0552374	unbound	unbound
NM_001080849	DNLZ	0.778374	0.000318804	0.897401	0.000142096	1.16965	0.00192869	1.39884	0.00082271	larp_constitutive	pabp_constitutive
NM_001081550	THOC2	-0.439858	0.264123	-1.38948	0.00286064	0.0605544	0.874051	-1.12526	0.00809	larp_induced_depleted	pabp_induced_depleted
NM_001082486	ACD	0.48833	0.0020785	0.403816	0.00791452	0.167419	0.497272	0.172331	0.47665	unbound	unbound
NM_001082538	TCTN1	1.14004	7.58881e-06	1.35862	3.29011e-06	1.00293	0.0320007	1.63737	0.00320803	larp_constitutive	pabp_constitutive
NM_001082575	RBFOX3	-0.130814	0.645646	-0.934899	0.00411342	-1.11478	0.0151848	-0.566952	0.157504	larp_induced_depleted	pabp_induced_depleted
NM_001082968	TOM1L2	-0.277336	0.139674	-0.157711	0.406875	-0.393239	0.278417	0.500608	0.16738	unbound	unbound
NM_001083112	GPD2	-0.577756	0.000612208	-0.447276	0.00434256	-1.05032	0.00989506	-1.07324	0.0087899	unbound	pabp_constitutive_depleted
NM_001083601	NAA60	1.05987	6.98845e-05	0.812469	0.000775456	0.343157	0.180549	0.0706407	0.789014	larp_constitutive	pabp_constitutive
NM_001083612	HYKK	1.04388	4.00312e-05	0.814259	0.000430656	2.17785	7.3426e-05	1.77387	0.000240392	larp_constitutive	pabp_constitutive
NM_001083621	ZBTB40	-0.904389	3.41987e-05	-0.845367	9.2181e-05	-0.184668	0.630096	-0.511962	0.171806	larp_constitutive_depleted	unbound
NM_001083908	DNAAF2	1.72854	1.33362e-05	1.07874	0.000853903	3.42357	2.32594e-05	3.04295	9.07486e-05	larp_constitutive	pabp_constitutive
NM_001083926	ASRGL1	-0.483656	0.0233093	-0.499765	0.0214202	-0.0639202	0.91161	0.0685748	0.904451	unbound	unbound
NM_001083956	ZNF655	-0.189172	0.492284	-0.270823	0.330135	0.718933	0.0681109	-0.17233	0.649048	larp_constitutive	pabp_constitutive
NM_001083961	WDR62	-0.0551176	0.778373	-0.268718	0.165215	0.829396	0.0121788	0.460636	0.110625	unbound	unbound
NM_001084	PLOD3	-0.750541	0.000244375	-0.399309	0.0189578	-0.599025	0.0383996	-0.358912	0.178717	unbound	unbound
NM_001084393	DDTL	-0.15622	0.312709	0.3272	0.0446944	0.745778	0.0516715	1.74194	0.00102438	unbound	unbound
NM_001085372	UQCC3	1.11736	3.92627e-05	0.710874	0.00179495	1.36706	0.00147635	1.13295	0.00377345	unbound	unbound
NM_001085375	C1orf226	-0.189997	0.344162	-0.406037	0.0534745	-0.267049	0.480917	-0.0822323	0.836434	unbound	unbound
NM_001085400	RELL1	1.00566	0.000207651	0.479228	0.0292698	0.918413	0.0724199	0.899814	0.0746741	unbound	unbound
NM_001085411	NADK2	1.40755	4.24289e-05	1.03907	0.000676366	-0.249877	0.591505	0.0413768	0.933446	larp_constitutive	pabp_constitutive
NM_001086521	NDUFAF8	1.24072	5.51914e-07	0.749133	6.0927e-05	0.986788	0.00389298	0.761908	0.0134887	unbound	unbound
NM_001087	AAMP	-0.467945	0.100674	0.0199407	0.948934	-2.84513	0.000876251	-2.51045	0.00170755	unbound	pabp_constitutive_depleted
NM_001093	ACACB	0.0235536	0.888771	-0.231479	0.158773	0.819811	0.0838699	0.474187	0.293197	unbound	unbound
NM_001093730	DYTN	0.527608	0.122513	-0.299815	0.384144	0.121412	0.800435	0.239291	0.599793	unbound	unbound
NM_001096	ACLY	-1.3545	9.13398e-06	-0.810865	0.000841079	-2.03694	0.00063432	-1.54477	0.00264612	larp_constitutive_depleted	pabp_constitutive_depleted
NM_001097620	TMEM184A	0.576579	0.053739	1.22288	0.000822597	-0.1811	0.703942	0.0507213	0.918602	larp_induced	pabp_induced
NM_001098	ACO2	0.510149	0.00689746	0.012778	0.945743	1.04781	0.00315323	0.551727	0.0542823	unbound	unbound
NM_001098210	CTNNB1	-0.571959	0.00468421	-0.826946	0.000428847	-3.11943	0.00172045	-3.07938	0.00182552	larp_constitutive_depleted	pabp_constitutive_depleted
NM_001098398	COPA	-0.7719	0.00113043	-0.551769	0.0111554	-0.0543116	0.904773	-0.694658	0.100251	larp_constitutive_depleted	unbound
NM_001098402	ZBTB21	-0.780081	0.00561163	-0.784703	0.00602521	-0.666434	0.0632373	-1.04583	0.00940794	larp_constitutive_depleted	unbound
NM_001098411	GAGE2A	-0.510581	0.0088428	0.135201	0.454727	-0.663198	0.0584752	0.00662449	0.985432	unbound	unbound
NM_001098424	DLG1	0.169455	0.356715	-0.110286	0.563243	-1.44553	0.0288125	-1.40842	0.0309953	unbound	pabp_constitutive_depleted
NM_001098426	SMARCD2	-0.197551	0.47973	0.182142	0.525692	-2.43294	0.00184032	-2.12359	0.00363277	unbound	pabp_constitutive_depleted
NM_001098482	CRTC1	-0.611278	0.0382077	-1.08913	0.00158898	-0.397089	0.199936	-0.301665	0.321063	larp_constitutive_depleted	unbound
NM_001098507	ZNF207	-1.7826	1.90098e-07	-1.01636	3.11301e-05	-2.46638	0.00014145	-1.65339	0.00110934	larp_constitutive_depleted	pabp_constitutive_depleted
NM_001098523	HTATIP2	1.42774	1.38083e-06	1.3318	4.69191e-06	2.42979	0.000118812	2.35401	0.000183462	larp_constitutive	pabp_constitutive
NM_001098537	PNPLA7	0.85389	0.000183572	0.469249	0.0133124	1.50936	0.00109239	1.51165	0.001123	unbound	unbound
NM_001098612	SIGLEC14	0.486581	0.10705	-0.176462	0.568387	0.825205	0.00785312	0.710915	0.0155202	unbound	unbound
NM_001098621	TMEM251	1.67493	1.79124e-06	1.46455	1.01352e-05	2.19459	0.0010107	1.60986	0.00485539	larp_constitutive	pabp_constitutive
NM_001098622	NANOS3	1.12881	9.94055e-05	0.810655	0.00166879	1.92581	0.000718371	2.86423	0.000134723	larp_constitutive	pabp_constitutive
NM_001098638	RNF169	-1.40156	1.00516e-05	-0.871426	0.000699547	-2.8532	0.0021451	-3.09457	0.00144031	larp_constitutive_depleted	pabp_constitutive_depleted
NM_001098668	SFTPA2	0.165397	0.67685	-0.688483	0.086898	1.13716	0.00239147	0.876745	0.00856385	unbound	unbound
NM_001098783	RPP14	-0.335554	0.0520435	-0.578232	0.00322782	0.100048	0.722239	-0.175966	0.511663	larp_induced_depleted	pabp_induced_depleted
NM_001098784	FAM89B	1.75065	1.64118e-06	1.39103	2.03232e-05	2.16667	0.000102669	1.69053	0.000390273	larp_constitutive	pabp_constitutive
NM_001098787	BET1L	1.99599	6.78515e-08	1.35474	2.7899e-06	2.33737	7.80001e-05	2.26209	0.000130927	larp_constitutive	pabp_constitutive
NM_001098801	FAM210A	0.256174	0.171135	-0.24443	0.197058	0.146776	0.777679	0.12402	0.811002	unbound	unbound
NM_001098802	CEP78	-0.320802	0.0308923	-0.313813	0.0363041	-0.614734	0.08909	-0.729051	0.0483864	unbound	unbound
NM_001098845	ANXA8L1	-0.340085	0.069025	0.378685	0.0480893	-0.0479021	0.929328	-0.16801	0.738528	unbound	unbound
NM_001099219	KRTAP19-8	-2.402	3.04541e-05	-2.8492	1.24778e-05	-0.992542	0.0140603	-1.28991	0.00394918	larp_constitutive_depleted	pabp_constitutive_depleted
NM_001099270	ZBTB34	-0.381852	0.0654147	-0.65406	0.00491178	0.794862	0.110763	0.248837	0.609864	larp_induced_depleted	pabp_induced_depleted
NM_001099271	POC5	-0.571333	0.001803	-0.521265	0.00384562	0.111126	0.806957	-0.0607223	0.89543	larp_constitutive_depleted	unbound
NM_001099285	PTMA	-0.96619	0.000676387	-1.08204	0.000373166	-0.939616	0.0604551	-0.85249	0.0805556	larp_constitutive_depleted	unbound
NM_001099294	SHISAL1	0.529195	0.0179044	0.709896	0.00358587	-0.519433	0.281933	-1.00253	0.0493042	unbound	unbound
NM_001099401	SGCE	-0.712173	0.0075253	-0.353527	0.148237	-0.541385	0.171926	-0.778184	0.0584101	unbound	unbound
NM_001099402	CCNK	-0.562816	0.00731587	-0.290809	0.131558	-1.10531	0.0139617	-0.699577	0.0814382	unbound	unbound
NM_001099409	EHBP1L1	-0.00825487	0.98048	-0.090741	0.788189	-1.50114	0.00208219	-2.03284	0.000479593	unbound	pabp_constitutive_depleted
NM_001099436	ULK3	1.88552	1.03397e-05	1.41325	0.000176656	0.676423	0.269912	0.258575	0.676522	larp_constitutive	pabp_constitutive
NM_001099653	FAM86C1	1.51424	3.56961e-05	1.61896	3.28196e-05	1.56011	0.000415455	1.50091	0.00055326	larp_constitutive	pabp_constitutive
NM_001099668	HIGD1A	0.187813	0.24581	0.313794	0.0624984	-0.0371291	0.96157	-0.100783	0.892477	unbound	unbound
NM_001099678	LRRC58	-0.291241	0.265081	-0.34182	0.198098	0.132502	0.829597	-0.978161	0.0982132	unbound	unbound
NM_001099684	FAM156B	0.770498	0.039006	0.969316	0.0137774	-1.43149	0.0125758	-1.67865	0.00581076	larp_constitutive	pabp_constitutive_depleted
NM_001099692	EIF5AL1	0.448709	0.106457	0.203265	0.469084	0.885079	0.0121379	0.729321	0.0278768	unbound	unbound
NM_001099744	SYBU	0.47932	0.0120555	0.475731	0.0136767	0.262225	0.419304	-0.048396	0.890059	unbound	unbound
NM_001099771	POTEF	-0.742607	0.0717872	1.31195	0.00475187	-4.7794	0.00150633	-2.80565	0.019542	larp_induced	pabp_constitutive_depleted
NM_001099784	FBXL19	0.707649	0.00370951	0.176324	0.417364	0.605716	0.100716	0.4099	0.248121	unbound	unbound
NM_001099791	SYS1	-0.0388424	0.823875	-0.0461638	0.797976	0.0380459	0.934435	0.355825	0.390005	larp_constitutive	pabp_constitutive
NM_001100119	XRCC3	0.855505	0.000938347	0.852061	0.00118073	0.975125	0.0108278	1.23697	0.00335279	larp_constitutive_depleted	pabp_constitutive_depleted
NM_001100164	PHACTR2	0.549111	0.0945064	-0.124963	0.715426	1.44676	0.00317231	0.117429	0.762994	unbound	unbound
NM_001100165	PHACTR2	0.39508	0.124359	-0.0334784	0.904103	0.77343	0.205337	-0.167061	0.790818	unbound	unbound
NM_001100170	IMMT	-0.668355	0.00299271	-0.175836	0.375144	-1.38205	0.0274354	-0.685952	0.22313	unbound	pabp_constitutive_depleted
NM_001100399	PDS5A	-1.06345	0.0294657	-1.11145	0.0256817	-1.20859	0.0424883	-1.67133	0.0101902	larp_constitutive_depleted	pabp_constitutive_depleted
NM_001100400	PDS5A	1.06496	1.1499e-05	0.696674	0.00054532	1.23134	0.0497633	1.0691	0.0777521	larp_constitutive_depleted	pabp_constitutive_depleted
NM_001100418	REX1BD	0.580679	0.0041622	0.597862	0.00391214	0.642338	0.0326008	1.06968	0.00298037	unbound	unbound
NM_001100426	RAP1GDS1	0.165604	0.252741	0.594221	0.00102081	0.781963	0.126898	1.16709	0.0322149	larp_induced	pabp_induced
NM_001100620	TROAP	0.339208	0.0860807	0.80095	0.000971736	1.26286	0.00276488	1.64226	0.000778815	larp_induced	pabp_induced
NM_001100624	CENPN	-0.799068	0.00207608	-0.903325	0.00104271	-0.103796	0.75568	-0.908224	0.0133723	larp_constitutive_depleted	pabp_constitutive
NM_001100829	TMEM170B	0.670872	0.00485412	0.198628	0.353513	0.796846	0.0702275	0.283787	0.494626	unbound	unbound
NM_001100878	MROH6	0.72321	0.00618147	0.502285	0.0433166	0.582989	0.149302	0.453559	0.251315	larp_constitutive	pabp_constitutive
NM_001100913	PACS2	0.754713	0.00203886	0.100996	0.64299	-0.445224	0.175531	-0.201532	0.533569	unbound	unbound
NM_001100915	KCTD19	-0.597564	0.189366	-1.06513	0.0282537	-0.993125	0.252817	-0.583569	0.496462	larp_induced_depleted	pabp_induced_depleted
NM_001101	ACTB	0.650039	0.0633838	-0.011592	0.975781	-0.0473572	0.966081	0.12024	0.911178	unbound	unbound
NM_001101362	KBTBD13	0.835326	0.00323172	0.252118	0.313865	1.85624	0.00149536	1.68284	0.00246315	unbound	unbound
NM_001102	ACTN1	-1.33546	1.14836e-05	-0.684996	0.00293335	-1.46301	0.00234363	-1.17828	0.00679976	larp_constitutive_depleted	pabp_constitutive_depleted
NM_001102598	CEACAM20	-0.964035	0.000679079	1.04128	0.000485157	-1.12298	0.0045385	1.51166	0.00105179	larp_induced	pabp_induced
NM_001103161	SH2D5	0.568848	0.00740533	0.290893	0.136125	0.563629	0.100412	0.71011	0.0448478	unbound	unbound
NM_001103167	ZGLP1	1.107	1.62726e-05	0.845009	0.000227833	1.79653	0.000118812	1.78776	0.000164196	larp_constitutive	pabp_constitutive
NM_001104546	RPP30	-0.38209	0.0257068	0.00311765	0.986648	-0.494977	0.17924	0.313942	0.383689	unbound	unbound
NM_001104554	PAQR5	1.03672	4.76069e-05	0.567202	0.00549872	0.728647	0.0689054	0.419816	0.266188	larp_constitutive	pabp_constitutive
NM_001104647	SLC25A36	0.649151	0.00321654	0.318884	0.105123	1.15556	0.00309167	0.576015	0.0649337	unbound	unbound
NM_001105	ACVR1	-0.271064	0.0727128	-0.234177	0.121351	0.0735996	0.919937	-0.746223	0.260427	unbound	unbound
NM_001105079	FBRS	0.334569	0.0613262	-0.111241	0.536427	-0.217434	0.383508	-0.183466	0.457094	unbound	unbound
NM_001105537	ZNF142	-0.638542	0.00118706	-0.630461	0.00157038	-0.160511	0.679821	-0.404124	0.278531	larp_constitutive_depleted	unbound
NM_001105540	DGKZ	0.640392	0.00334256	0.435623	0.0313379	-0.027124	0.955808	-0.456971	0.297776	unbound	unbound
NM_001105570	NUDT19	0.379475	0.098351	0.463907	0.0502349	-1.19437	0.061749	-1.16116	0.0655177	unbound	unbound
NM_001105659	LRRIQ3	1.06325	6.7357e-05	0.540611	0.0106369	1.28185	0.0386013	1.32366	0.0328458	larp_constitutive	pabp_constitutive
NM_001109	ADAM8	1.40629	6.4983e-06	0.954151	0.000252368	2.42876	3.70688e-05	2.15183	0.000107805	larp_constitutive	pabp_constitutive
NM_001109662	HECTD4	-0.308778	0.0554147	-0.470799	0.0075885	-1.20058	0.00121322	-1.10307	0.00186504	unbound	pabp_constitutive_depleted
NM_001110	ADAM10	-1.01703	7.28842e-05	-0.72247	0.00139577	-0.919524	0.0135128	-0.994185	0.00921035	larp_constitutive_depleted	pabp_constitutive_depleted
NM_001110556	FLNA	-0.332058	0.214683	-0.568949	0.0434003	-1.31458	0.0581495	-2.23206	0.00574634	larp_induced_depleted	pabp_induced_depleted
NM_001110792	MECP2	0.386312	0.217397	0.105467	0.751723	0.258208	0.402761	0.0597268	0.855073	larp_constitutive_depleted	unbound
NM_001111	ADAR	-0.778271	0.00037658	-1.15502	2.30435e-05	-1.46249	0.005847	-2.31877	0.000619285	larp_constitutive_depleted	pabp_constitutive_depleted
NM_001111307	PDE4A	0.38545	0.0604591	0.402365	0.053771	0.735913	0.0369572	1.15999	0.00457642	unbound	unbound
NM_001111322	DDX54	-0.61047	0.000659113	-0.455106	0.00581547	-1.49256	0.0013228	-0.908299	0.0149013	unbound	pabp_constitutive_depleted
NM_001113203	NACA	-0.665463	0.0568498	-0.312412	0.364568	-0.324926	0.516642	0.0400003	0.941041	unbound	unbound
NM_001113324	TEN1	1.61428	3.24808e-07	1.24287	5.13649e-06	2.38238	6.36754e-05	2.0549	0.000170836	larp_constitutive	pabp_constitutive
NM_001113347	ECE1	-0.590504	0.0727971	0.195316	0.558376	-2.98865	0.00224476	-2.89086	0.00265243	unbound	pabp_constitutive_depleted
NM_001113756	TYMP	-1.39868	0.000194456	-2.15997	8.53255e-06	-1.63943	0.000650293	-1.66082	0.000666783	larp_constitutive_depleted	pabp_constitutive_depleted
NM_001114118	NCBP3	-0.964309	0.00649508	-0.726706	0.0314206	-0.725497	0.044108	-0.543055	0.110827	unbound	unbound
NM_001114121	CHEK1	-0.085361	0.595711	0.0729888	0.663787	0.274787	0.479097	0.554121	0.151997	unbound	unbound
NM_001114173	CTSC	0.0097375	0.95246	0.109545	0.488894	-0.295428	0.281294	0.3811	0.164471	larp_induced_depleted	pabp_constitutive_depleted
NM_001114600	SZRD1	0.799322	4.25596e-05	0.611242	0.000525381	0.728035	0.0213155	0.883866	0.00854983	larp_constitutive	pabp_constitutive
NM_001114618	MGAT1	2.00417	8.70008e-05	1.40115	0.00177747	-1.32641	0.159388	-1.62694	0.0888339	larp_constitutive	pabp_constitutive
NM_001114632	JMJD7	1.12312	0.00178943	1.51165	0.000248887	0.616907	0.0469474	1.22179	0.00200288	larp_constitutive	pabp_constitutive
NM_001114636	FANCL	-0.919866	1.91598e-05	-0.472289	0.00423022	-0.519599	0.197965	0.104763	0.8024	unbound	unbound
NM_001114734	PABPC4L	-0.410242	0.0824828	-0.791847	0.00348839	-0.118458	0.743171	-0.501608	0.148706	larp_induced_depleted	pabp_induced_depleted
NM_001116	ADCY9	-0.333239	0.0445648	-0.41042	0.0181149	-0.549707	0.0552945	-0.919956	0.00575789	unbound	unbound
NM_001120	MFSD10	0.831172	0.00665918	1.49232	0.000123914	-0.930696	0.127117	-0.408025	0.490831	larp_constitutive	pabp_constitutive
NM_001122606	LAMP2	-1.30436	1.36721e-06	-1.11442	9.4487e-06	-1.37049	0.00736168	-0.882289	0.0483113	larp_constitutive_depleted	pabp_constitutive_depleted
NM_001122646	FAM178B	1.97435	8.40605e-06	0.834001	0.00778062	2.26807	7.83956e-05	1.64555	0.000430894	larp_constitutive	pabp_constitutive
NM_001122674	ABCD3	0.163604	0.306346	0.541369	0.00373931	0.301812	0.374742	0.948333	0.0148335	larp_induced	pabp_induced
NM_001122957	BCKDK	1.078	3.56162e-05	0.733858	0.00103746	1.29972	0.00432734	0.960949	0.0179463	larp_constitutive	pabp_constitutive
NM_001123	ADK	-0.501737	0.00197625	-0.201079	0.151638	0.12933	0.683857	0.464133	0.13439	unbound	unbound
NM_001123068	PPIAL4G	-0.0301021	0.875378	-0.0340402	0.865487	0.354405	0.297604	0.243184	0.46987	unbound	unbound
NM_001123375	HIST2H3D	-2.30743	1.12312e-08	-1.76526	2.09448e-07	-3.37077	7.82542e-05	-2.82719	0.000227303	larp_constitutive_depleted	pabp_constitutive_depleted
NM_001123395	CLDN19	0.551216	0.0406051	0.0979358	0.720915	1.07193	0.00452881	1.25545	0.00206174	unbound	unbound
NM_001124	ADM	-0.502028	0.00197101	-0.832659	5.29941e-05	-0.961764	0.00884172	-0.991292	0.00753057	larp_constitutive_depleted	pabp_constitutive_depleted
NM_001124758	SPNS2	-0.481916	0.0306141	-0.666567	0.00589554	-1.26101	0.0105073	-1.38807	0.0065076	unbound	pabp_constitutive_depleted
NM_001124767	SMIM4	0.772752	0.000123376	0.332402	0.0351114	0.472542	0.121623	0.938713	0.00848512	unbound	unbound
NM_001126	ADSS	-0.94109	4.74062e-05	-0.308556	0.0665591	-2.86234	0.0217814	-2.44736	0.0399297	unbound	pabp_constitutive_depleted
NM_001126121	SLC25A19	0.944565	0.00029886	0.721966	0.0026494	-0.318521	0.288177	-0.238831	0.420153	larp_constitutive	pabp_constitutive
NM_001127	AP1B1	1.02147	0.00204988	0.794351	0.0110803	-0.23971	0.629866	-0.974335	0.0561833	larp_constitutive	pabp_constitutive
NM_001127192	CNBP	-0.4174	0.0194944	-0.558172	0.00406449	-0.0468189	0.873118	0.278769	0.299357	unbound	pabp_constitutive_depleted
NM_001127230	AURKAIP1	0.789876	0.000157392	0.915204	6.76232e-05	1.09118	0.00910249	1.16893	0.00642869	larp_constitutive	pabp_constitutive
NM_001127322	CBX5	-1.6402	1.55016e-05	-1.67458	2.21181e-05	-2.34642	8.66591e-05	-2.25427	0.000142825	larp_constitutive_depleted	pabp_constitutive_depleted
NM_001127370	CDCA7L	-0.200568	0.590158	0.72942	0.0583824	-0.772666	0.027984	-0.45329	0.155974	unbound	unbound
NM_001127393	ATP5MPL	0.69509	0.000205486	0.670786	0.000370612	0.771197	0.016278	1.1554	0.00228408	unbound	unbound
NM_001127395	METTL21A	-0.240922	0.137642	-0.629178	0.00145165	-0.546809	0.0886906	-0.666687	0.0434307	larp_constitutive	pabp_constitutive
NM_001127401	YPEL5	0.36745	0.0154854	0.0085863	0.955966	-0.0582865	0.86195	0.226404	0.463334	unbound	unbound
NM_001127649	PEX26	1.39559	1.16104e-06	0.881551	8.63039e-05	0.928271	0.00792978	1.32591	0.00135458	larp_constitutive	pabp_constitutive
NM_001127663	GSN	0.490076	0.0149565	0.444616	0.0262483	-1.40125	0.12643	-0.47084	0.601429	unbound	unbound
NM_001127695	CTSA	-0.122144	0.741533	0.506243	0.169508	-2.67311	0.00294469	-1.61917	0.0302414	unbound	pabp_constitutive_depleted
NM_001128128	ZEB1	-0.159184	0.717078	-0.570095	0.192969	0.708269	0.167796	-0.0600825	0.912972	unbound	unbound
NM_001128144	PMS1	-0.459466	0.00708322	-0.30293	0.0582415	-0.296323	0.379184	0.0508076	0.888773	unbound	unbound
NM_001128175	DTNA	0.114732	0.747927	0.393467	0.266384	1.18354	0.00229874	1.41237	0.000978078	unbound	unbound
NM_001128208	LEPROTL1	-0.603024	0.000509862	-0.671774	0.000293045	-0.0958396	0.768621	-0.101001	0.751658	larp_constitutive_depleted	unbound
NM_001128228	TPRN	0.791219	0.000183637	0.727967	0.000473123	0.141393	0.620168	0.456807	0.108109	larp_constitutive	pabp_constitutive
NM_001128592	PSMG4	1.31213	2.92402e-06	1.13323	1.79829e-05	1.02499	0.00295346	1.19096	0.00141716	larp_constitutive	pabp_constitutive
NM_001128619	LUZP6	0.499863	0.0765966	0.455738	0.108168	-2.72944	0.00500816	-1.76635	0.0352437	unbound	pabp_constitutive_depleted
NM_001128620	PAK1	0.0685366	0.674119	0.221621	0.172912	0.027183	0.95021	-0.342817	0.376308	unbound	unbound
NM_001128626	SPIRE1	0.143275	0.494696	-0.0621446	0.78065	-0.851208	0.0305002	-0.652472	0.0777774	unbound	unbound
NM_001128636	ELFN1	-1.23161	0.0417661	-2.10977	0.00236252	-1.19204	0.0038009	-1.25491	0.00294129	larp_constitutive_depleted	pabp_constitutive_depleted
NM_001128853	SRRT	-1.11287	1.24583e-05	-0.953869	7.23098e-05	-0.754467	0.0771163	-1.24396	0.0098963	larp_constitutive_depleted	pabp_constitutive_depleted
NM_001128854	SRRT	-0.976279	0.000505915	-0.60412	0.0138395	-2.92988	0.00018268	-2.31188	0.000662337	larp_constitutive_depleted	pabp_constitutive_depleted
NM_001128917	TOMM40	0.152301	0.374726	0.21415	0.218654	-0.181296	0.615697	0.487964	0.168376	larp_induced	pabp_induced
NM_001128918	MARK3	0.360068	0.081545	0.169307	0.412364	0.197743	0.672081	-0.681669	0.135309	unbound	unbound
NM_001129765	NSDHL	-0.993272	3.92967e-05	-0.041182	0.818469	-1.59133	0.000840699	-0.463994	0.148538	unbound	unbound
NM_001129828	CSAG3	0.954972	0.00766921	0.896228	0.0120484	1.82584	0.00105617	2.09749	0.000568634	larp_constitutive	pabp_constitutive
NM_001129899	KRBOX4	-0.550283	0.0153177	-0.664425	0.0057406	-0.262367	0.572884	-0.331604	0.464567	larp_constitutive_depleted	unbound
NM_001130031	ZNF562	0.429672	0.0335451	0.218668	0.263682	0.464562	0.341226	0.356295	0.460822	larp_constitutive_depleted	unbound
NM_001130042	CRYZ	-0.507308	0.00227408	-0.596518	0.000862595	-0.495261	0.425769	-0.851558	0.17068	larp_constitutive_depleted	unbound
NM_001130050	DOCK9	0.172331	0.29001	0.137377	0.408641	0.287359	0.403298	0.0677477	0.852508	larp_constitutive_depleted	pabp_constitutive_depleted
NM_001130071	EPN1	1.49457	1.39511e-06	0.9883	7.31167e-05	0.949431	0.015558	0.705883	0.05083	larp_constitutive	pabp_constitutive
NM_001130089	KARS	-0.800045	0.0138238	-0.45246	0.139433	-0.0179757	0.961216	-0.405874	0.218695	unbound	unbound
NM_001130105	CERT1	-0.57859	0.00476186	-0.77238	0.000772011	-0.984342	0.0261533	-0.981209	0.0257447	unbound	unbound
NM_001130111	ABHD17A	2.06614	0.00010123	2.03941	0.00016426	-0.564808	0.492536	-0.343057	0.678202	larp_constitutive	pabp_constitutive
NM_001130440	SRP9	0.911916	0.000313405	0.377158	0.0649283	0.963405	0.0670668	0.346045	0.484528	larp_constitutive	pabp_constitutive
NM_001130514	ERICH4	0.635044	0.0144288	0.093295	0.714407	1.36455	0.00054685	1.30741	0.000722964	unbound	unbound
NM_001130517	MPST	1.26911	3.30099e-06	1.32947	4.25362e-06	1.42278	0.000387082	1.37845	0.000497255	larp_constitutive	pabp_constitutive
NM_001130518	CSGALNACT1	0.914135	0.0091509	0.646164	0.0526312	-0.773678	0.223705	-0.687641	0.272946	unbound	unbound
NM_001130677	EPOP	1.26854	1.20138e-06	0.780049	0.000110269	1.02735	0.00935224	0.667898	0.0558156	unbound	unbound
NM_001130679	EIF4E	-0.554639	0.00577024	0.181065	0.319145	-0.98729	0.0542666	0.29612	0.536682	unbound	pabp_constitutive_depleted
NM_001130823	DNMT1	-0.38695	0.130145	-1.13352	0.00054867	-0.541445	0.0698678	-1.39971	0.000955045	larp_induced_depleted	pabp_induced_depleted
NM_001130841	RTCA	0.287871	0.123745	0.0511354	0.796361	0.297946	0.285664	0.636825	0.0345051	unbound	unbound
NM_001130845	BCL6	-1.07354	3.76734e-05	-0.787112	0.000640458	-0.453512	0.095461	-0.532552	0.0544155	larp_constitutive_depleted	unbound
NM_001130858	PPIP5K1	-0.370963	0.0508936	-0.0487837	0.803675	-0.364833	0.252753	-0.837246	0.0191393	unbound	unbound
NM_001130864	PWWP2A	-1.08683	7.48392e-05	-0.780475	0.00131843	-0.174904	0.633331	-0.992252	0.0151468	larp_constitutive_depleted	unbound
NM_001130913	ZNF720	0.199295	0.265114	-0.0124892	0.949747	0.535632	0.0990469	0.764564	0.0269454	unbound	unbound
NM_001130924	TMEM201	-0.235686	0.144774	-0.850271	0.000152155	-0.530415	0.222785	-0.908421	0.0478544	larp_induced_depleted	pabp_induced_depleted
NM_001130929	STMP1	0.969853	0.00261464	0.725481	0.0165924	1.53193	0.00190147	1.43466	0.00265099	unbound	unbound
NM_001130997	CCNQ	1.90967	5.5934e-06	1.96406	8.07714e-06	0.854423	0.0951103	0.617563	0.210148	unbound	unbound
NM_001131015	CIZ1	1.30637	1.15582e-05	1.09636	7.99308e-05	-0.620924	0.412147	-0.218418	0.78168	larp_constitutive	pabp_constitutive
NM_001131034	RNF212	1.43169	7.12564e-06	0.784897	0.001301	2.32683	0.000235048	1.54879	0.00191294	larp_constitutive	pabp_constitutive
NM_001134316	PRR22	0.232037	0.26646	0.271258	0.201186	0.668772	0.0329343	0.709553	0.0250091	unbound	unbound
NM_001134382	IQSEC1	-0.174202	0.248938	-0.209766	0.171985	-0.621364	0.101891	-0.773778	0.0476988	unbound	unbound
NM_001134404	CYB561D1	0.70754	0.0056849	0.60191	0.0157132	0.549462	0.159064	0.976725	0.0225615	larp_constitutive	pabp_constitutive
NM_001134430	TOR2A	-0.279667	0.374955	-0.47527	0.139464	-7.12325e-05	0.999876	0.171574	0.644118	larp_constitutive	pabp_constitutive
NM_001134433	AZI2	0.659676	0.00572986	0.349945	0.109021	1.48667	0.0028206	1.06455	0.0141651	unbound	unbound
NM_001134434	SPOCK2	-0.106864	0.725245	-0.358146	0.236367	0.506806	0.186323	0.456995	0.226224	unbound	unbound
NM_001134484	TOMM5	0.832374	1.69385e-05	0.715917	9.25543e-05	0.942192	0.00429538	1.1456	0.00162731	larp_constitutive	pabp_constitutive
NM_001134492	HS2ST1	0.473382	0.0137935	0.121661	0.505898	0.781363	0.0593685	0.436238	0.260425	larp_induced_depleted	pabp_constitutive_depleted
NM_001134493	TOMM6	0.478298	0.0032559	0.487344	0.00331466	0.631956	0.0653654	1.07919	0.00654307	unbound	unbound
NM_001134647	AFAP1	-1.06958	3.09072e-05	-0.756702	0.000694362	-0.0100159	0.970531	-0.393383	0.111519	larp_constitutive_depleted	unbound
NM_001134693	OST4	1.12841	1.07692e-05	0.611297	0.00194747	1.91331	0.000148085	1.891	0.000196471	larp_constitutive	pabp_constitutive
NM_001134774	KLC2	0.291044	0.161102	-0.0327317	0.885535	0.0187737	0.953833	-0.0588041	0.849644	unbound	unbound
NM_001134875	TEDC1	0.334231	0.091758	0.251981	0.202756	0.00754619	0.981541	0.0443854	0.886847	unbound	unbound
NM_001134999	FERMT2	-0.813767	0.000491207	-0.697138	0.00186135	-0.930044	0.0109138	-1.16928	0.00353782	larp_constitutive_depleted	pabp_constitutive_depleted
NM_001135000	FERMT2	-0.688817	0.00116611	-0.559628	0.0054511	-0.789373	0.0299084	-0.574063	0.090546	larp_constitutive_depleted	pabp_constitutive_depleted
NM_001135044	MAPK9	1.6229	6.84255e-07	1.0337	4.82617e-05	1.97359	0.000796433	1.38906	0.00477715	larp_constitutive	pabp_constitutive
NM_001135168	ALDH3A1	-0.169163	0.432179	0.33808	0.124352	-0.448839	0.204604	0.398613	0.252659	larp_induced	pabp_induced
NM_001135187	AGFG1	0.496346	0.00169581	0.677278	0.000210547	-0.856604	0.0235024	-0.681123	0.0558762	unbound	unbound
NM_001135243	TCOF1	-1.97632	3.42245e-06	-1.9164	8.07714e-06	-2.23553	0.00651418	-2.45165	0.0040937	larp_constitutive_depleted	pabp_constitutive_depleted
NM_001135570	C12orf73	0.281831	0.0629791	0.260288	0.0874077	0.766147	0.0236063	0.670351	0.0393463	unbound	unbound
NM_001135575	SMIM13	0.740266	0.00122806	0.0772108	0.701533	0.829283	0.106407	-0.0563956	0.916751	unbound	unbound
NM_001135586	C5orf24	0.390828	0.0408768	0.28455	0.129103	0.873498	0.00884294	0.388779	0.164599	unbound	unbound
NM_001135639	CNGB1	-0.271762	0.133896	-0.144366	0.431627	0.00875109	0.981166	0.387988	0.229179	unbound	unbound
NM_001135642	INPP5K	0.927621	0.000302999	0.711094	0.00263418	1.25996	0.00505501	1.27129	0.00481029	larp_constitutive	pabp_constitutive
NM_001135650	EEF1E1	0.00202379	0.990485	0.442955	0.0149543	0.0364661	0.90986	0.446819	0.132254	unbound	unbound
NM_001135652	EIF2AK2	0.398946	0.101785	0.201249	0.411551	-0.101244	0.825648	-0.0898312	0.843975	unbound	unbound
NM_001135653	PABPC4	0.617439	0.00886624	0.141958	0.520049	0.877288	0.091177	0.0871447	0.870907	larp_constitutive	pabp_constitutive
NM_001135654	PABPC4	1.56437	0.00045858	1.3514	0.00166988	0.0250817	0.964997	0.436697	0.386086	larp_constitutive	pabp_constitutive
NM_001135734	ZNF384	0.214803	0.211557	0.176448	0.311598	0.0781786	0.880849	-0.705522	0.147063	unbound	unbound
NM_001135816	PCOTH	0.48158	0.0305923	0.681548	0.00512622	0.749023	0.162333	1.23609	0.0317961	unbound	unbound
NM_001135844	SIRPB1	0.0349635	0.912979	-0.21943	0.484474	0.393757	0.430172	0.957119	0.0654325	unbound	unbound
NM_001135865	NPIPB5	-0.722859	0.00384085	-1.12567	0.000191332	0.263336	0.570852	-0.706647	0.126893	larp_constitutive_depleted	unbound
NM_001136004	MICAL3	-0.829366	0.00321685	-0.53432	0.038825	-2.92532	0.0121788	-2.42961	0.027085	larp_constitutive_depleted	pabp_constitutive_depleted
NM_001136134	RPL28	0.246865	0.108152	1.08161	1.44904e-05	0.46345	0.130991	1.16203	0.00311554	larp_constitutive	pabp_constitutive
NM_001136137	RPL28	0.928257	0.00144012	1.15983	0.000350967	0.846752	0.0394691	0.843766	0.038517	larp_constitutive	pabp_constitutive
NM_001136152	ALG1L2	-0.371207	0.146591	0.625303	0.0225414	-0.904221	0.0173639	-0.413782	0.21313	larp_induced	pabp_induced
NM_001136180	HSBP1L1	1.59864	6.72332e-06	1.41167	3.244e-05	2.44247	7.2404e-05	1.953	0.000255333	larp_constitutive	pabp_constitutive
NM_001136195	TNPO2	-0.277524	0.069626	-0.899192	5.44393e-05	0.105508	0.754632	-0.182515	0.570412	larp_induced_depleted	pabp_induced_depleted
NM_001136216	TMEM51	0.128272	0.481485	0.0220557	0.910911	0.651546	0.0884467	0.680854	0.0743995	unbound	unbound
NM_001136262	ATXN7L3B	-0.717594	0.000428366	-0.781478	0.000295125	-0.778611	0.0480407	-0.75054	0.0527047	larp_constitutive_depleted	unbound
NM_001136263	C2CD4C	-0.0123636	0.966345	-0.421382	0.135985	0.502421	0.0600639	0.913454	0.00429606	unbound	unbound
NM_001136265	IFFO2	-0.806698	0.000158974	-0.608877	0.00171218	-1.83368	0.0021752	-0.903371	0.052479	larp_constitutive_depleted	unbound
NM_001136485	C11orf86	0.979708	0.000273636	0.96247	0.000423658	0.489042	0.206269	0.774386	0.0553083	larp_constitutive	pabp_constitutive
NM_001136498	CISD3	-2.2252	0.0002033	-2.30677	0.000210311	-3.91172	2.5127e-05	-3.44314	9.07486e-05	larp_constitutive_depleted	pabp_constitutive_depleted
NM_001137550	LRRFIP1	1.3235	1.54009e-05	1.00678	0.000223159	1.81802	0.00117689	1.60843	0.00219556	larp_constitutive_depleted	pabp_constitutive_depleted
NM_001137552	LRRFIP1	-0.765751	0.0146662	-0.824011	0.0106745	-1.2237	0.0160569	-1.85495	0.00210603	larp_constitutive_depleted	pabp_constitutive_depleted
NM_001137560	TMEM151B	-0.148578	0.713652	-0.749082	0.0694752	0.3434	0.601878	0.693399	0.278522	unbound	unbound
NM_001137601	ZBTB42	1.51246	4.71857e-05	1.29722	0.000242418	1.58803	0.00158063	1.94053	0.000619285	larp_constitutive	pabp_constitutive
NM_001137610	FAM86B2	1.17146	2.97375e-05	1.32321	1.79949e-05	1.18901	0.00130606	1.62994	0.000297932	larp_constitutive	pabp_constitutive
NM_001137675	ATXN1L	-0.0709354	0.73408	-0.277166	0.182194	-0.281653	0.40027	-0.330522	0.317846	unbound	unbound
NM_001139457	BCAP31	0.49323	0.0162571	0.698888	0.00222774	-0.311848	0.30723	-0.163258	0.593871	unbound	unbound
NM_001139459	CNST	0.469908	0.0110336	0.156897	0.361907	0.583075	0.167469	0.174613	0.680372	unbound	unbound
NM_001141936	C4orf48	1.64827	4.87341e-06	1.49967	1.89014e-05	2.25596	0.000143706	2.6491	0.000111954	larp_constitutive	pabp_constitutive
NM_001142279	RNASEH2B	0.773384	0.00333242	0.159677	0.498631	1.3786	0.00220031	0.715512	0.043765	unbound	unbound
NM_001142356	NIF3L1	-0.591287	0.0114785	-0.344202	0.117546	-1.94057	0.00491769	-1.94085	0.00489	larp_constitutive_depleted	pabp_constitutive_depleted
NM_001142459	ASB10	0.075539	0.758539	-0.0938067	0.713147	0.479718	0.0943777	0.767098	0.0153707	unbound	unbound
NM_001142522	FBXO5	-0.524478	0.0174662	-0.775689	0.00182789	0.651597	0.0318855	0.0168212	0.95606	larp_constitutive_depleted	unbound
NM_001142568	BBX	-0.940631	0.011597	-0.831668	0.0238453	-1.3011	0.00352773	-1.92098	0.000532001	larp_constitutive_depleted	pabp_constitutive_depleted
NM_001142587	NFYC	-0.190538	0.356755	0.121416	0.571821	-1.84267	0.019773	-1.93512	0.0155019	unbound	pabp_constitutive_depleted
NM_001142590	NFYC	-0.575351	0.00194602	-0.159482	0.318845	-0.625928	0.0439052	-0.117493	0.689097	unbound	pabp_constitutive_depleted
NM_001142595	P4HA1	-0.438998	0.0213316	-0.148486	0.416154	-0.853084	0.0392491	-0.214287	0.574864	unbound	unbound
NM_001142625	RAB34	1.37579	8.44019e-05	1.20571	0.000346754	-0.271918	0.670814	-0.885647	0.154584	larp_constitutive	pabp_constitutive
NM_001142640	TNRC6C	-0.413312	0.0231045	-0.889702	0.00017747	-0.0381279	0.913926	-0.558311	0.0912358	unbound	unbound
NM_001142641	FBRSL1	-0.547455	0.0201275	-1.21092	0.000115488	-1.75879	0.00127803	-1.40201	0.00400381	larp_constitutive_depleted	pabp_constitutive_depleted
NM_001142725	ERI2	0.0957508	0.640034	-0.0580076	0.788381	-0.164727	0.566531	-0.538101	0.0675512	unbound	unbound
NM_001142761	KNSTRN	-1.02651	0.000863093	-1.08532	0.000708969	-0.820202	0.0908659	-1.40251	0.0106833	larp_constitutive_depleted	unbound
NM_001142777	HSD3B7	0.0918928	0.682016	0.202297	0.365788	-0.211443	0.489969	0.70375	0.0326875	unbound	unbound
NM_001142784	IL11RA	0.993502	0.00232042	1.31209	0.000382706	0.177632	0.603864	0.618324	0.07522	larp_constitutive	pabp_constitutive
NM_001142797	CXCR3	1.01584	0.000409947	0.758597	0.00394858	2.18621	6.6016e-05	2.35942	9.42012e-05	larp_constitutive	pabp_constitutive
NM_001142800	EYS	0.120046	0.775123	-0.595916	0.152559	0.439574	0.089344	0.874371	0.00504235	unbound	unbound
NM_001142864	PIEZO1	0.520441	0.00745905	0.0316115	0.868681	0.543456	0.149491	-0.260715	0.479078	unbound	unbound
NM_001142928	LRRC61	1.12116	9.76736e-05	0.743384	0.00278976	1.06718	0.0062207	0.699844	0.0395047	larp_constitutive	pabp_constitutive
NM_001143679	GSTK1	-0.320215	0.0858413	0.0126573	0.950045	-0.387215	0.148983	0.494499	0.0714849	larp_induced	pabp_induced
NM_001143757	LRRC27	0.235435	0.525996	0.536517	0.153618	1.01577	0.0042538	1.4759	0.000687593	unbound	unbound
NM_001143804	PHOSPHO1	-0.0843969	0.784362	-0.411501	0.176319	0.343441	0.2511	0.374678	0.207155	unbound	unbound
NM_001143819	TPCN1	0.406066	0.0298559	-0.0122706	0.950141	-0.429482	0.194553	-0.41305	0.206789	unbound	unbound
NM_001143883	PPIAL4A	-0.30878	0.0292968	-0.260862	0.0625657	-0.226215	0.368559	-0.358239	0.155755	unbound	unbound
NM_001143906	TRAFD1	-0.660601	0.000335562	-0.761418	0.000150177	-0.856457	0.034081	-0.736096	0.0580488	larp_constitutive_depleted	unbound
NM_001143936	C15orf61	2.04591	7.07705e-08	1.62901	8.3256e-07	2.45125	4.94155e-05	2.24344	0.000111954	larp_constitutive	pabp_constitutive
NM_001143959	C2orf74	0.54494	0.0292738	0.156291	0.523775	0.884383	0.0921592	0.592932	0.238898	unbound	unbound
NM_001144	AMFR	0.697067	0.00377133	0.71857	0.00353148	-2.20172	0.00633855	-1.35668	0.0506733	larp_constitutive	pabp_constitutive
NM_001144002	CTPS2	-0.374139	0.0894991	-0.220294	0.316092	-0.355001	0.333255	-0.521808	0.156396	unbound	pabp_constitutive_depleted
NM_001144026	NDOR1	0.516636	0.0147583	0.29771	0.137055	0.799174	0.0151791	0.746704	0.0200188	unbound	unbound
NM_001144070	ABCC3	0.334026	0.0862877	0.883745	0.000430656	0.177556	0.701993	1.11424	0.0242904	larp_induced	pabp_induced
NM_001144831	PHB2	0.0946328	0.649445	0.685597	0.00405752	-0.284549	0.429399	-0.34962	0.324957	larp_induced	pabp_induced
NM_001144869	LIPT2	0.908826	5.78744e-05	0.716375	0.00054329	1.32877	0.00814526	1.86724	0.00150661	larp_constitutive	pabp_constitutive
NM_001144875	DOK3	-0.077119	0.832681	-0.712445	0.0529396	0.0630497	0.872088	0.63116	0.0894488	unbound	unbound
NM_001144891	MBIP	-0.99812	0.000572758	-0.520242	0.0346035	-0.763215	0.0304434	-0.430533	0.179698	larp_constitutive_depleted	unbound
NM_001144927	NKIRAS2	1.21079	0.000857029	1.30366	0.00062137	-0.578119	0.481584	-0.477405	0.556795	larp_constitutive	pabp_constitutive
NM_001144936	C11orf95	-0.0821014	0.65236	0.102294	0.584216	0.452569	0.163288	0.650166	0.0541916	unbound	unbound
NM_001144961	NFKBIL1	-1.67129	0.000516165	-2.1048	0.000114129	-4.68664	0.000164109	-4.02638	0.000395489	larp_constitutive_depleted	pabp_constitutive_depleted
NM_001144994	C2orf72	0.964064	0.0023603	0.472883	0.091298	2.61721	0.00402625	1.57072	0.0399287	unbound	unbound
NM_001144995	CCDC85C	0.97329	1.5457e-05	0.342011	0.0292929	-0.0786532	0.820793	0.114901	0.731504	unbound	unbound
NM_001145064	CASTOR2	-0.141433	0.64596	-0.387032	0.209775	0.691586	0.0672253	0.528518	0.143588	unbound	unbound
NM_001145118	GRID2IP	-1.8667	0.000127221	-2.30135	3.42567e-05	-0.623577	0.053441	-1.38015	0.001377	larp_constitutive_depleted	unbound
NM_001145127	EVPLL	0.944666	2.94119e-05	0.685052	0.00055777	0.900991	0.0685416	0.975109	0.0499556	larp_constitutive	pabp_constitutive
NM_001145176	SHISA7	0.287224	0.312605	0.193745	0.509124	1.03681	0.00246844	1.34095	0.000713915	unbound	unbound
NM_001145191	FAM200B	1.11661	0.000526531	0.933832	0.00232841	1.99029	7.4225e-05	1.75575	0.000182645	larp_constitutive	pabp_constitutive
NM_001145199	C12orf75	2.50493	6.27692e-08	1.69689	2.62413e-06	3.53556	8.66591e-05	3.04388	0.000224515	larp_constitutive	pabp_constitutive
NM_001145206	KIAA1671	-0.189905	0.236863	-0.34325	0.0424299	-1.18556	0.00194672	-1.18086	0.00199823	unbound	pabp_constitutive_depleted
NM_001145250	SP9	0.123059	0.505943	0.044892	0.820363	-0.993452	0.0248611	-0.642814	0.112363	unbound	unbound
NM_001145260	NCOA4	-0.730985	0.000231242	-0.315135	0.0476883	-1.21994	0.00116811	-0.986457	0.00339045	unbound	pabp_constitutive_depleted
NM_001145261	NCOA4	-0.261541	0.171459	0.268161	0.166436	-1.17452	0.0423699	-0.902553	0.0996447	unbound	pabp_constitutive_depleted
NM_001145297	EXOC7	-0.0066285	0.963397	0.164243	0.229674	0.0638835	0.883931	0.11037	0.793564	larp_constitutive	pabp_constitutive_depleted
NM_001145348	KDM8	0.326122	0.176883	0.0818834	0.749442	0.733487	0.0302728	0.737433	0.0286443	unbound	unbound
NM_001145353	ELF1	-1.21352	0.000168749	-1.4382	6.01388e-05	-1.74223	0.00706612	-1.58819	0.0108126	larp_constitutive_depleted	pabp_constitutive_depleted
NM_001145354	MKLN1	-0.748292	0.000381555	-0.641224	0.00152211	0.0439233	0.914358	-0.23153	0.532564	larp_constitutive_depleted	unbound
NM_001145364	ABHD11	0.471437	0.171151	1.30804	0.00171218	-2.66015	0.0177625	-1.13694	0.246045	larp_induced	pabp_induced
NM_001145373	OTUD1	0.0447527	0.830006	0.0275996	0.899368	0.623078	0.130513	0.38357	0.336667	unbound	unbound
NM_001145414	CHM	-0.309442	0.324244	0.0455153	0.894367	0.494452	0.183197	1.01147	0.0158797	unbound	unbound
NM_001145418	TTC28	0.282159	0.0482437	-0.346736	0.0202173	0.76085	0.00997881	-0.0782246	0.761822	unbound	unbound
NM_001145432	SMIM20	1.52604	3.08455e-06	1.29799	2.11154e-05	2.00758	0.00015692	1.86314	0.000268403	larp_constitutive	pabp_constitutive
NM_001145442	POTEM	-1.26486	4.08983e-05	0.277642	0.2011	-3.8416	0.000650067	-2.02573	0.0154778	unbound	pabp_constitutive_depleted
NM_001145450	MORN2	0.589428	0.00251314	0.535002	0.00537039	1.28893	0.00628821	1.57327	0.00233198	larp_constitutive	pabp_constitutive
NM_001145526	AFMID	0.258277	0.232969	0.165663	0.45406	-2.51845	0.0156528	-1.85478	0.0528712	unbound	pabp_constitutive_depleted
NM_001145638	GPSM1	-0.0374636	0.837173	-0.270012	0.132071	-0.250923	0.321939	-0.0765209	0.770638	larp_constitutive	pabp_constitutive
NM_001145642	RUBCN	0.410011	0.00835231	0.139953	0.326905	0.861757	0.0457465	0.777697	0.0635391	unbound	unbound
NM_001145661	GATA2	0.35698	0.0430832	0.145862	0.399027	-0.504746	0.179023	-0.828738	0.0381153	unbound	unbound
NM_001145712	NUPR2	0.939679	6.68667e-05	0.452465	0.0142766	1.18162	0.0110078	1.336	0.00602906	unbound	unbound
NM_001145722	HOMER3	0.756225	0.000376354	0.573266	0.00337873	0.553985	0.0561451	0.413867	0.133205	larp_constitutive	pabp_constitutive
NM_001145724	HOMER3	1.76172	9.75118e-05	1.87391	8.74303e-05	-1.64741	0.115026	-1.70296	0.101724	larp_constitutive	pabp_constitutive
NM_001145783	BORCS8	0.350308	0.063715	1.08849	6.19233e-05	0.901644	0.0286448	1.80592	0.00104008	unbound	unbound
NM_001145784	BORCS8	0.798101	0.000690846	1.16643	4.68158e-05	0.374414	0.294577	0.89029	0.024158	unbound	unbound
NM_001145785	MEF2B	1.04246	3.42581e-05	1.16546	2.24876e-05	1.80848	0.00224403	2.06257	0.00118129	larp_constitutive	pabp_constitutive
NM_001145815	AMDHD2	0.776797	0.0252805	0.821354	0.0208133	-0.864514	0.0898426	-0.706477	0.15244	larp_constitutive	pabp_constitutive
NM_001145951	TIMM8A	0.779214	0.00115517	0.499379	0.0202445	1.14706	0.00187498	1.72446	0.000274132	unbound	unbound
NM_001146	ANGPT1	-0.34132	0.156391	-0.734945	0.00682833	0.499845	0.134891	-0.178182	0.588113	larp_induced_depleted	pabp_induced_depleted
NM_001146082	MBOAT7	0.487976	0.0154325	0.295202	0.122744	-0.284731	0.480201	0.112205	0.787508	unbound	pabp_constitutive_depleted
NM_001146157	FAM25A	0.54743	0.045937	0.438704	0.105973	1.53244	0.00742269	2.07536	0.0016438	unbound	unbound
NM_001146171	TATDN3	0.398692	0.0379202	0.0704815	0.718148	0.609208	0.0697352	0.702583	0.0401215	unbound	unbound
NM_001146340	NKX1-2	0.0947004	0.813688	-0.752074	0.0628986	0.205614	0.516788	0.332717	0.283784	unbound	unbound
NM_001146684	RNF222	-1.05351	0.00547212	-1.47556	0.000641547	-2.028	0.00329591	-1.66119	0.00873543	larp_constitutive_depleted	pabp_constitutive_depleted
NM_001146685	TMEM88B	-0.742818	0.0045689	-1.29763	9.60258e-05	-1.14961	0.0273346	-1.60325	0.00581194	larp_constitutive_depleted	pabp_constitutive_depleted
NM_001146699	RBM19	-0.401726	0.0278368	-0.624071	0.0024882	0.970091	0.00562336	0.353371	0.209387	unbound	pabp_constitutive_depleted
NM_001151	SLC25A4	0.744541	0.00310016	0.804672	0.00214011	-0.274971	0.418202	-0.406812	0.227746	larp_constitutive	pabp_constitutive
NM_001152	SLC25A5	-0.616451	0.00101907	0.628564	0.00107583	-1.19062	0.00233759	0.180906	0.531838	larp_induced	pabp_induced
NM_001153	ANXA4	-0.589965	0.00232042	-0.0982962	0.567791	-0.032838	0.92024	0.553253	0.074342	unbound	unbound
NM_001154	ANXA5	-1.21289	3.26745e-06	-0.513595	0.00387133	-0.669472	0.134632	-0.0166649	0.973057	larp_constitutive_depleted	unbound
NM_001155	ANXA6	-1.22194	1.64486e-05	0.0601871	0.761104	-1.5471	0.000836137	-0.2324	0.449254	unbound	unbound
NM_001159287	TPI1	-0.461031	0.00743573	0.330458	0.0431255	-1.40328	0.00299469	-0.428849	0.23162	unbound	unbound
NM_001159491	BRI3	2.23272	5.2349e-08	1.68321	9.62973e-07	3.0868	4.54273e-05	2.87178	0.000111954	larp_constitutive	pabp_constitutive
NM_001159508	IVD	-0.106038	0.574839	0.14577	0.447224	-1.46402	0.00139245	-0.61926	0.0657655	unbound	unbound
NM_001159522	ZNF727	-0.190451	0.528988	-0.84309	0.0114127	-0.522858	0.378072	-0.755573	0.201141	unbound	unbound
NM_001159531	BEGAIN	1.08539	3.57657e-06	0.172909	0.217724	0.842301	0.00830385	0.210509	0.42348	unbound	unbound
NM_001159704	FHL1	-2.25093	5.0296e-06	-2.41197	5.29471e-06	-1.9252	0.00164162	-1.07623	0.0260609	larp_constitutive_depleted	pabp_constitutive_depleted
NM_001159767	BZW2	-1.0288	1.04643e-05	-0.248821	0.10362	-0.694366	0.0609568	-0.258462	0.455789	larp_constitutive_depleted	unbound
NM_001160115	C15orf40	1.57443	2.25125e-07	1.08122	8.53255e-06	2.66864	3.46626e-05	1.76438	0.000195644	larp_constitutive	pabp_constitutive
NM_001160246	RPAIN	0.18316	0.301035	0.716803	0.00112752	0.075646	0.79286	0.469654	0.0927869	larp_induced	pabp_induced
NM_001160266	RPAIN	-0.0799855	0.649602	0.473662	0.0132974	0.00337489	0.992809	0.764626	0.0277106	larp_induced	pabp_induced
NM_001160305	SETD6	-0.042845	0.801974	0.429701	0.017067	0.412514	0.339779	0.231244	0.593567	unbound	unbound
NM_001160389	TRPT1	1.68437	1.48494e-05	1.30954	0.000181606	1.61558	0.000679306	1.96445	0.000296857	larp_constitutive	pabp_constitutive
NM_001161	NUDT2	0.377051	0.0491253	0.349778	0.0686567	0.671886	0.0184173	0.496243	0.059561	unbound	unbound
NM_001161331	SSH1	1.79013	6.514e-07	1.23693	2.46012e-05	1.95683	0.000104793	1.47508	0.000463827	larp_constitutive	pabp_constitutive
NM_001161357	FCHO1	0.871158	2.25012e-05	0.571762	0.000916261	0.948327	0.00569187	1.02711	0.00381222	larp_constitutive	pabp_constitutive
NM_001161404	LIMS2	0.878639	8.75552e-05	0.689998	0.000789247	0.86503	0.00816222	1.2935	0.00112615	larp_constitutive	pabp_constitutive
NM_001161473	ALDH3B1	0.314854	0.412886	0.972021	0.0197036	-1.67439	0.0065211	-1.39405	0.0151692	larp_induced	pabp_constitutive_depleted
NM_001161779	PDP1	-0.0219739	0.894684	-0.552858	0.0031236	-0.79271	0.0159755	-0.574787	0.056774	larp_induced_depleted	pabp_induced_depleted
NM_001162435	ANKRD66	1.24747	0.00201065	0.176243	0.622487	2.4088	4.13597e-05	1.52914	0.000356592	unbound	unbound
NM_001162536	RBMXL1	-1.57446	8.11805e-06	-0.556168	0.0201524	-0.221313	0.539566	-0.131138	0.718882	larp_constitutive_depleted	unbound
NM_001162893	KIAA0040	-0.163163	0.362367	-0.154752	0.396714	0.632438	0.0516981	0.0216071	0.948539	unbound	unbound
NM_001163	APBA1	0.754368	0.0121582	0.158342	0.581932	1.13049	0.113211	0.0841121	0.911168	unbound	unbound
NM_001163315	FBXL17	0.188407	0.354811	0.166907	0.421873	-1.30227	0.0590536	-1.03027	0.118913	unbound	unbound
NM_001163391	ZSCAN12	0.0547275	0.80861	-0.0162317	0.946359	0.445116	0.381716	0.25883	0.61264	unbound	unbound
NM_001163424	COPS9	1.15708	6.38217e-07	0.958302	5.68023e-06	1.34995	0.00109207	1.40933	0.000921883	unbound	unbound
NM_001163438	SMIM10	0.028205	0.9218	-0.141833	0.622272	0.0441008	0.939884	-0.47328	0.362572	unbound	unbound
NM_001163724	SMIM1	1.23293	1.82249e-05	1.18448	4.08497e-05	2.2618	0.000517003	2.67833	0.000256451	larp_constitutive	pabp_constitutive
NM_001163771	COL11A2	-0.680949	0.0339957	-0.807861	0.0159937	-0.696815	0.110507	0.308437	0.463435	larp_constitutive_depleted	unbound
NM_001163922	VSIG10L	1.33723	1.02376e-05	0.70213	0.00231384	1.18235	0.00190197	0.840148	0.0101904	larp_constitutive	pabp_constitutive
NM_001164273	MGA	-0.013327	0.966297	-0.522352	0.0888109	0.408388	0.224876	0.0218357	0.952636	unbound	unbound
NM_001164372	GPN3	0.169618	0.304969	0.152239	0.365488	0.119074	0.773455	0.233854	0.550435	unbound	unbound
NM_001164377	MRGPRG	-0.876283	0.0020772	-0.742964	0.00684168	-1.30171	0.00766506	-0.836872	0.0500897	larp_constitutive_depleted	unbound
NM_001164379	FAM180B	0.879034	0.000282146	0.797622	0.000767886	1.53475	0.000479631	1.70983	0.000323938	larp_constitutive	pabp_constitutive
NM_001164380	STAU2	-0.374551	0.0386909	-0.170092	0.334549	-0.413867	0.347611	-0.125066	0.784866	unbound	unbound
NM_001164410	CDK5	0.849365	0.00062162	1.05321	0.000156632	0.618306	0.213737	0.854526	0.0921668	larp_constitutive	pabp_constitutive
NM_001164440	ANKRD33B	0.116868	0.557947	0.324835	0.109683	-0.499975	0.162917	-0.953102	0.0173565	unbound	unbound
NM_001164468	TMED7-TICAM2	0.236913	0.283873	0.439047	0.0574067	-1.04699	0.0646672	-0.80543	0.137184	unbound	unbound
NM_001164479	C5orf63	-0.521694	0.00389772	-1.37308	3.00894e-06	0.316398	0.285166	0.282296	0.333808	larp_constitutive_depleted	unbound
NM_001164579	MOSMO	0.533197	0.00451769	0.399459	0.0248318	1.22993	0.00690675	1.05897	0.013787	unbound	unbound
NM_001164603	ASXL1	1.05321	1.66304e-05	0.90414	9.25543e-05	2.07659	0.000206799	2.36738	0.000146498	larp_constitutive	pabp_constitutive
NM_001164617	GPC3	0.370011	0.236498	0.416249	0.189495	0.266406	0.520723	0.0126588	0.977485	unbound	unbound
NM_001164638	ENDOV	0.431808	0.0865129	1.01734	0.000997149	-0.392721	0.407492	0.218183	0.648729	larp_induced	pabp_induced
NM_001164665	KIAA1549	-0.578393	0.0114733	-0.631677	0.00762581	-0.522565	0.126934	-0.887778	0.0187011	larp_constitutive_depleted	unbound
NM_001164722	PTAFR	-0.846426	0.0010403	-1.24119	6.97341e-05	-0.543199	0.0991387	-0.632777	0.0584505	larp_constitutive_depleted	unbound
NM_001164741	ARHGAP4	0.404662	0.0860408	-0.135385	0.572935	0.502022	0.066412	-0.0672261	0.804612	unbound	unbound
NM_001164761	PRKAR1B	-0.288727	0.0486031	0.377015	0.0149228	0.226341	0.572884	1.15823	0.0118084	larp_induced	pabp_induced
NM_001164811	PET117	1.03168	5.96699e-05	0.677906	0.00200663	1.44039	0.00252463	0.846486	0.0301282	larp_constitutive	pabp_constitutive
NM_001164824	SMIM12	1.20933	5.24562e-05	0.562211	0.0147986	1.10932	0.0186448	0.799071	0.0657853	larp_constitutive	pabp_constitutive
NM_001164840	LYRM4	1.49665	3.96332e-07	1.15274	6.40394e-06	1.89841	0.000324364	1.55207	0.000969333	larp_constitutive	pabp_constitutive
NM_001165	BIRC3	0.123731	0.673195	0.0798183	0.795577	1.09591	0.0168109	0.546975	0.174048	unbound	unbound
NM_001165030	TMEM41B	-0.600887	0.086299	-0.0732391	0.844359	-0.460813	0.189482	-0.143697	0.684557	larp_constitutive_depleted	pabp_constitutive_depleted
NM_001165258	TMEM14C	0.53718	0.0115196	0.586968	0.00763496	0.837892	0.0650083	0.678725	0.120375	larp_constitutive	pabp_constitutive
NM_001165877	ATP5MGL	0.787952	0.000155674	0.688608	0.000595677	0.898357	0.0174533	0.959124	0.0126892	unbound	unbound
NM_001165899	PDE4D	-0.158768	0.317905	-0.289822	0.0785575	-1.31034	0.00424546	-1.42942	0.00274966	larp_constitutive_depleted	pabp_constitutive_depleted
NM_001165937	STARD3	0.49061	0.0200398	0.51998	0.0161341	0.375246	0.212539	0.572478	0.0664306	unbound	unbound
NM_001165967	HES7	-0.181278	0.413297	0.208718	0.353731	-0.124657	0.775315	1.29371	0.00877131	unbound	unbound
NM_001166	BIRC2	0.469744	0.0044263	0.105231	0.480485	0.229103	0.53702	-0.331761	0.359355	unbound	unbound
NM_001166109	PALLD	-0.849762	0.000526257	-0.502192	0.0181003	-1.68119	0.000886747	-1.58306	0.00125691	larp_constitutive_depleted	pabp_constitutive_depleted
NM_001166118	NT5C3A	-0.105785	0.536544	0.395617	0.0293065	0.141014	0.666586	0.167847	0.598087	unbound	unbound
NM_001166175	NKX2-5	-1.81877	0.000159524	-2.54794	1.54699e-05	-5.41984	3.64683e-05	-4.48081	0.000111954	larp_constitutive_depleted	pabp_constitutive_depleted
NM_001166208	SYNPO	0.161526	0.522796	0.169248	0.513583	0.853271	0.0155644	1.39883	0.00138477	unbound	unbound
NM_001166242	C22orf39	0.582643	0.00615444	0.595341	0.00600388	0.200029	0.69209	0.082054	0.875217	larp_constitutive	pabp_constitutive
NM_001166260	TRIP13	0.615544	0.0670243	1.09378	0.00406271	-1.35941	0.00556973	-0.989025	0.0238575	larp_induced	pabp_constitutive_depleted
NM_001166304	PIGX	0.649873	0.00145218	0.381114	0.035416	1.20879	0.0174918	1.10201	0.0255301	unbound	unbound
NM_001166346	MDFIC	1.95751	4.3237e-08	1.42212	1.13805e-06	2.46404	7.37715e-05	2.46325	0.000111954	larp_constitutive	pabp_constitutive
NM_001166417	SSX2IP	0.29696	0.397224	0.0241954	0.950166	0.771231	0.0513017	-0.545722	0.143482	unbound	unbound
NM_001166422	HDAC8	0.353267	0.0308328	0.478815	0.00673122	0.071723	0.806957	0.678909	0.0258708	unbound	unbound
NM_001166496	SLC16A1	-1.12584	1.02425e-05	-1.09746	2.21054e-05	-1.43407	0.0137853	-1.57236	0.0087767	larp_constitutive_depleted	pabp_constitutive_depleted
NM_001166599	FAM122B	-0.0097031	0.9474	-0.295727	0.0431481	0.0346526	0.909235	0.07838	0.785442	unbound	unbound
NM_001166600	FAM122B	0.377565	0.0436891	0.394931	0.0381429	-0.837307	0.0566136	-0.13962	0.743029	unbound	unbound
NM_001166663	CD244	1.00153	0.00402074	0.0898136	0.783249	0.837434	0.0690243	1.11033	0.0226078	unbound	unbound
NM_001167	XIAP	-0.28053	0.224677	-0.512997	0.0359929	-0.338278	0.34073	-0.759259	0.0444775	larp_induced_depleted	pabp_induced_depleted
NM_001167575	CAAP1	0.0279382	0.881406	0.151104	0.410189	-0.0472545	0.913465	-0.251272	0.524361	unbound	unbound
NM_001167595	AMACR	-0.479312	0.0241365	0.624574	0.00624178	-1.35347	0.002048	-0.330707	0.299775	larp_induced	pabp_induced
NM_001167676	FAM229A	-0.127823	0.397829	-0.303172	0.0551083	0.661498	0.0745806	0.542625	0.129904	unbound	unbound
NM_001167820	BLCAP	1.25337	0.00019899	0.935257	0.00221761	0.887591	0.00862465	1.19572	0.00197183	larp_constitutive	pabp_constitutive
NM_001167856	SBNO1	-0.786256	0.00331257	-0.845645	0.00236252	-0.528551	0.0724952	-1.1002	0.00290585	larp_constitutive_depleted	unbound
NM_001167915	VEPH1	0.887377	6.41845e-05	1.09233	1.84971e-05	1.71461	0.00157412	1.66185	0.00183551	larp_constitutive	pabp_constitutive
NM_001167942	TNFAIP8L1	-1.4172	8.25424e-05	-2.01263	7.45436e-06	-0.762015	0.069107	-1.13015	0.0138304	larp_constitutive_depleted	unbound
NM_001167945	CACNB2	0.113633	0.636961	-0.36782	0.129725	-1.038	0.221041	-1.22314	0.149135	larp_induced_depleted	pabp_induced_depleted
NM_001167947	TIMM17B	0.00214814	0.992246	0.260147	0.227467	0.0994706	0.704759	0.693176	0.0160685	unbound	unbound
NM_001167989	PQBP1	-1.13338	0.000198713	-0.410134	0.0852309	-1.22351	0.00441891	-0.596156	0.0878988	unbound	pabp_constitutive_depleted
NM_001168355	OSMR	-0.77492	0.000464914	-0.584672	0.00407778	-1.48193	0.00517599	-0.982761	0.0328075	larp_constitutive_depleted	pabp_constitutive_depleted
NM_001168682	SAP25	1.23512	7.24417e-05	0.808936	0.00239191	2.21663	5.98757e-05	2.21129	0.000111954	larp_constitutive	pabp_constitutive
NM_001169107	WASHC2C	-1.07162	4.34098e-06	-0.969628	1.78648e-05	-1.0756	0.0204458	-1.21097	0.0116653	unbound	unbound
NM_001170330	C4orf3	0.803497	3.86931e-05	0.450071	0.00407819	1.39113	0.00279242	1.01008	0.0131795	unbound	unbound
NM_001170704	MBNL3	0.263884	0.0909407	0.0373815	0.820579	-0.880973	0.00575602	-0.314543	0.219859	unbound	unbound
NM_001170714	BCAR1	0.0677812	0.695025	0.0679515	0.705112	-1.07725	0.00703024	-0.650756	0.0585943	unbound	unbound
NM_001170738	IQSEC3	-0.674667	0.0387805	-1.27038	0.00109843	-2.12225	0.00143104	-1.85061	0.00285858	larp_constitutive_depleted	pabp_constitutive_depleted
NM_001170781	FAM122C	0.730739	9.34759e-05	0.0380155	0.794317	0.839887	0.0244869	0.493767	0.14368	unbound	unbound
NM_001170797	ZFAND1	0.878066	0.000208998	0.904017	0.000228718	1.29395	0.000910736	1.17883	0.00150661	larp_constitutive	pabp_constitutive
NM_001170804	LARP4	0.0107198	0.947427	0.13729	0.38049	0.419541	0.283789	0.0142404	0.973958	unbound	unbound
NM_001171080	RBM41	-0.556431	0.161944	-0.929426	0.0282775	-0.81533	0.302043	-0.915438	0.242401	larp_induced_depleted	pabp_induced_depleted
NM_001171134	FAM3A	1.37164	0.00423172	1.23022	0.00908091	-1.72295	0.0331479	-1.21905	0.10612	larp_constitutive	pabp_constitutive
NM_001171135	ZBED1	0.557	0.00817132	0.588446	0.00648305	-0.125991	0.79079	0.0833946	0.861894	larp_constitutive	pabp_constitutive
NM_001171155	PET100	-0.317777	0.0520416	-0.218656	0.173712	-0.0596593	0.816723	0.70074	0.0124731	unbound	unbound
NM_001171689	AMMECR1	-0.702942	0.000177805	-0.916764	2.99702e-05	-0.106928	0.748229	-0.187365	0.554582	larp_constitutive_depleted	unbound
NM_001171796	TRIQK	0.282307	0.106991	0.399237	0.0303513	0.328926	0.487629	0.442966	0.339956	unbound	unbound
NM_001171888	FGFR1OP2	1.18465	0.000547625	0.583836	0.0429049	2.02764	0.00200791	1.73387	0.00438959	larp_constitutive	pabp_constitutive
NM_001171894	MEF2A	0.374409	0.104853	-0.0419854	0.865442	0.895247	0.0288864	-0.144766	0.702515	unbound	unbound
NM_001171945	SUN1	0.553043	0.055482	0.56217	0.0546233	-0.619786	0.0588427	0.472381	0.130736	unbound	unbound
NM_001172415	BAG1	1.22998	1.60101e-06	1.0856	8.48437e-06	1.60045	0.000435943	0.885782	0.00857262	larp_constitutive	pabp_constitutive
NM_001172435	RAB3GAP1	-0.649671	0.00479068	-0.55818	0.0129077	-0.13154	0.702194	-0.326081	0.320096	larp_constitutive_depleted	unbound
NM_001172504	SLC6A2	0.74997	0.00817995	0.902626	0.00287283	0.551451	0.144198	1.74134	0.00120195	larp_constitutive	pabp_constitutive
NM_001172630	ARHGAP33	-1.50508	0.000659261	-2.02276	8.7805e-05	-1.38724	0.000959033	-1.48978	0.000715263	larp_constitutive_depleted	pabp_constitutive_depleted
NM_001172640	CELF1	-0.744199	0.00106456	-0.716751	0.00168025	-1.00429	0.0223127	-1.21032	0.00931755	larp_constitutive_depleted	pabp_constitutive_depleted
NM_001172655	ZNF701	0.826442	3.66711e-05	0.592242	0.000734727	1.0198	0.00441891	1.17538	0.00218563	larp_constitutive	pabp_constitutive
NM_001172668	ZNF668	0.100474	0.576037	0.241187	0.182981	-0.45231	0.129813	-0.317821	0.273419	unbound	unbound
NM_001172684	CELF6	-0.173676	0.398126	-0.599408	0.00914213	0.230814	0.466081	-0.270988	0.383489	larp_induced_depleted	pabp_induced_depleted
NM_001172688	GGA1	0.535325	0.0910168	0.956083	0.00677209	-1.57263	0.0483215	-1.2282	0.10522	larp_induced	pabp_induced
NM_001172697	TSFM	-0.79363	0.00249397	-0.325821	0.155326	-2.01394	0.00066016	-1.33485	0.00536194	larp_constitutive_depleted	pabp_constitutive_depleted
NM_001172702	SLC38A6	0.269482	0.0875444	0.0151757	0.928701	1.05625	0.0108642	1.02334	0.0123855	unbound	unbound
NM_001172705	EIF4G2	-0.175522	0.514722	-0.439292	0.110143	-0.528272	0.483775	-2.43208	0.00726362	larp_induced_depleted	pabp_induced_depleted
NM_001173128	YTHDF2	-1.14773	4.87341e-06	-0.865409	8.34732e-05	0.329349	0.340753	-0.324373	0.341993	larp_constitutive_depleted	unbound
NM_001173408	OBSL1	-0.0125633	0.973363	0.844882	0.0265648	-1.81312	0.000671306	-1.53728	0.00161383	larp_induced	pabp_constitutive_depleted
NM_001173486	PRRG1	0.394193	0.0210667	0.15331	0.34708	1.47259	0.00210445	1.11365	0.0083137	unbound	unbound
NM_001173989	RABL6	1.88746	1.33576e-06	1.60114	9.66273e-06	1.20246	0.0111671	0.594216	0.14372	larp_constitutive	pabp_constitutive
NM_001173990	TMEM216	1.512	1.19181e-06	1.10872	2.72006e-05	2.04286	0.000546968	1.31655	0.00505153	larp_constitutive	pabp_constitutive
NM_001174084	POLL	0.932912	0.000944926	0.824943	0.0026662	0.208088	0.506611	0.306139	0.318227	larp_constitutive	pabp_constitutive
NM_001174097	LDHB	-0.874836	0.00020848	0.54167	0.00744231	-1.2717	0.00257203	-0.296082	0.344564	larp_induced	pabp_induced
NM_001174118	MEX3D	-0.903497	0.0322407	-0.984742	0.023109	-2.01555	0.00058256	-1.41008	0.00356799	larp_constitutive_depleted	pabp_constitutive_depleted
NM_001175	ARHGDIB	-0.280422	0.0560946	0.00559906	0.971922	-0.293872	0.396933	0.273529	0.424318	unbound	unbound
NM_001177	ARL1	-0.517847	0.00259307	-0.349794	0.0271315	-1.12586	0.00631877	-0.506663	0.134699	unbound	unbound
NM_001177306	PAM	-0.24199	0.136453	-0.0593977	0.728524	-0.428523	0.390568	-0.844149	0.0980145	larp_induced_depleted	pabp_induced_depleted
NM_001177317	SLC34A3	-1.43855	0.000203154	-1.13488	0.00155728	-0.242175	0.489885	-0.0832023	0.820102	larp_constitutive_depleted	unbound
NM_001177701	IFT27	0.251605	0.231422	0.0797639	0.720379	-0.850931	0.0139969	-0.560242	0.0714981	unbound	unbound
NM_001178056	PARP8	0.499828	0.00585853	0.510004	0.00577905	0.562959	0.0501402	0.693354	0.0208983	unbound	unbound
NM_001178061	SEMA6C	0.679482	0.00332828	-0.068967	0.747874	1.56163	0.00262345	1.2528	0.0077507	unbound	unbound
NM_001178133	SUFU	0.62917	0.00929658	1.00682	0.000461866	0.741378	0.146099	1.71899	0.0056909	larp_constitutive	pabp_constitutive
NM_001178138	TFDP2	0.662446	0.00184909	0.307238	0.0974903	0.577539	0.286573	0.260564	0.633378	unbound	unbound
NM_001182	ALDH7A1	-1.24838	3.52127e-06	-1.14327	1.33234e-05	-0.132542	0.653325	-0.357556	0.211112	larp_constitutive_depleted	unbound
NM_001183	ATP6AP1	-0.446489	0.0101921	-0.05054	0.764965	-0.953793	0.00347817	-0.299873	0.23187	unbound	unbound
NM_001184	ATR	-0.0663857	0.773097	-0.741683	0.00428853	0.239982	0.419077	-0.866679	0.0120351	larp_induced_depleted	pabp_induced_depleted
NM_001184721	GYG1	0.74889	0.0757386	1.97432	0.000334742	-0.75469	0.196846	0.86122	0.140659	larp_induced	pabp_induced
NM_001184783	VDAC2	-0.361437	0.0133244	0.326778	0.0241246	-0.0432502	0.922984	0.858167	0.0472975	larp_induced	pabp_induced
NM_001184792	PARD3	-0.590244	0.0417812	-0.381911	0.17727	-0.795015	0.104028	-1.09442	0.0333922	unbound	unbound
NM_001184854	KLHDC4	-0.350947	0.221222	0.740309	0.0176822	-3.04008	0.00196965	-2.2993	0.00779392	larp_induced	pabp_constitutive_depleted
NM_001184889	NIPA2	0.678592	0.00039023	0.431743	0.00992745	0.618361	0.0980087	0.465141	0.197245	unbound	unbound
NM_001184938	EPB41L5	0.0662177	0.731585	0.47892	0.0196506	-0.287062	0.532468	-0.0407898	0.933872	unbound	unbound
NM_001184970	PACSIN2	-0.84098	0.00101907	-0.74367	0.00283347	-1.57616	0.00126707	-1.78798	0.000709336	larp_constitutive_depleted	pabp_constitutive_depleted
NM_001184985	WNK1	-1.25535	2.23455e-05	-1.42559	1.33234e-05	-0.836012	0.00734372	-2.14257	0.000111954	larp_constitutive_depleted	pabp_constitutive_depleted
NM_001184997	RNF32	-0.579351	0.116283	-0.983028	0.0141706	0.186658	0.838646	-0.602062	0.479594	larp_induced_depleted	pabp_induced_depleted
NM_001185011	NCAPH2	0.631985	0.000270015	0.568438	0.000784592	0.087876	0.780608	0.0900347	0.771923	larp_constitutive	pabp_constitutive
NM_001185039	ACOX1	-1.15658	7.61248e-06	-0.863077	0.000139127	-1.4756	0.00173556	-0.998617	0.0117236	larp_constitutive_depleted	pabp_constitutive_depleted
NM_001185095	AIF1L	0.802293	0.000443148	0.488386	0.0138236	0.738467	0.039935	0.482723	0.148156	larp_constitutive	pabp_constitutive
NM_001185096	AIF1L	0.702566	0.00545855	1.10416	0.000272724	0.504671	0.105908	0.923397	0.00990009	larp_constitutive	pabp_constitutive
NM_001188	BAK1	0.989532	0.00045042	0.814852	0.00226435	0.812341	0.0264831	1.16039	0.00498396	larp_constitutive	pabp_constitutive
NM_001190	BCAT2	-0.503954	0.05098	-0.488114	0.0604876	-0.785685	0.344474	-1.10614	0.182962	unbound	unbound
NM_001190233	DNAJC19	1.25702	3.00644e-06	0.772113	0.000268961	1.74998	0.000223341	1.29087	0.00111807	larp_constitutive	pabp_constitutive
NM_001190452	MTRNR2L1	-1.31701	5.68272e-05	-2.30062	9.88303e-07	-2.81967	0.000148045	-3.04081	0.000136601	larp_constitutive_depleted	pabp_constitutive_depleted
NM_001190460	KRTAP9-1	0.915574	0.000357469	1.0447	0.000173772	1.19435	0.00113427	1.72404	0.000215631	larp_constitutive	pabp_constitutive
NM_001190470	MTRNR2L12	-2.76208	2.375e-07	-3.46085	6.56556e-08	-5.11582	0.000146047	-4.62092	0.000282113	unbound	unbound
NM_001190472	MTRNR2L3	-3.77852	4.76424e-07	-3.32212	2.68332e-06	-3.96701	7.99024e-05	-3.06201	0.000332022	larp_constitutive_depleted	pabp_constitutive_depleted
NM_001190487	MTRNR2L6	-2.27954	2.59219e-07	-3.04644	4.64882e-08	-3.86614	7.00035e-05	-3.5176	0.000149392	larp_constitutive_depleted	pabp_constitutive_depleted
NM_001190489	MTRNR2L7	-4.01516	8.18208e-07	-3.86904	2.13347e-06	-3.92655	5.17602e-05	-3.24573	0.000165435	larp_constitutive_depleted	pabp_constitutive_depleted
NM_001190702	MTRNR2L8	-3.51716	2.63943e-06	-3.73618	3.06005e-06	-4.40711	3.46151e-05	-3.36567	0.000111954	larp_constitutive_depleted	pabp_constitutive_depleted
NM_001190708	MTRNR2L10	-3.35745	1.63398e-06	-3.14027	5.49417e-06	-3.5189	0.000586156	-3.19451	0.00101167	larp_constitutive_depleted	pabp_constitutive_depleted
NM_001190764	TMEM238	0.618028	0.0346738	-0.0169189	0.956135	1.23092	0.0111396	0.87929	0.0453877	unbound	unbound
NM_001190826	FAM217B	-0.371681	0.0981387	-0.445044	0.0543362	0.288715	0.457364	-0.26318	0.492344	unbound	unbound
NM_001190839	MGP	-0.984705	0.000178817	-0.326647	0.107991	-0.394077	0.241455	1.14904	0.00560848	unbound	unbound
NM_001190880	HYI	0.126685	0.582741	0.355622	0.128266	-0.157105	0.531101	0.356594	0.15135	larp_induced	pabp_induced
NM_001190979	YAF2	0.46409	0.00709005	0.406923	0.0162124	1.20777	0.0112682	1.33847	0.00679328	unbound	unbound
NM_001190981	IL6ST	0.70263	0.01074	0.274942	0.281783	-1.48525	0.0311426	-1.7136	0.0163373	unbound	pabp_constitutive_depleted
NM_001190987	SRSF11	-1.08421	0.0023262	-1.07486	0.00285665	-1.2697	0.016278	-1.31339	0.0136862	larp_constitutive_depleted	pabp_constitutive_depleted
NM_001190991	CNPY2	0.314552	0.0707512	0.216838	0.208956	0.473821	0.228631	0.496162	0.203515	unbound	unbound
NM_001191009	SRSF10	-0.613941	0.000897314	-0.0889267	0.571222	-0.918608	0.010778	-0.305926	0.312173	larp_constitutive_depleted	unbound
NM_001193286	SIRT2	1.28151	0.00011076	1.18465	0.000294887	-0.0545838	0.874112	0.128876	0.691987	larp_constitutive	pabp_constitutive
NM_001193460	MSRB3	0.0697208	0.789485	-0.129223	0.624249	1.06469	0.00297615	0.208365	0.441153	unbound	unbound
NM_001193517	CHMP3	0.950214	0.000156364	0.748043	0.001264	1.28513	0.00225433	0.53765	0.0927869	larp_constitutive	pabp_constitutive
NM_001193636	DHRS4L2	-0.127842	0.351345	0.690184	0.000227436	-0.959978	0.00249212	0.177396	0.450862	larp_induced	pabp_induced
NM_001193653	CYBC1	1.3688	0.00341033	1.73986	0.000761646	-1.70412	0.0773853	-1.3513	0.145656	unbound	unbound
NM_001194	HCN2	-1.36285	0.0129013	-2.17217	0.000722657	-2.6328	4.94155e-05	-2.64799	9.42012e-05	larp_constitutive_depleted	pabp_constitutive_depleted
NM_001194958	KCNJ18	0.852261	0.00243651	0.181453	0.461864	0.380792	0.241844	-0.157433	0.630071	unbound	unbound
NM_001195	BFSP1	-0.0222821	0.921064	0.45685	0.043537	0.169204	0.786966	0.303855	0.609987	unbound	unbound
NM_001195076	C19orf81	0.859447	0.000889919	0.41915	0.0575943	1.33695	0.000777286	2.14281	0.000111954	unbound	unbound
NM_001195124	C16orf95	1.20128	2.2483e-05	1.37447	1.2592e-05	1.1296	0.00620501	1.67889	0.000883943	larp_constitutive	pabp_constitutive
NM_001195129	PRSS56	-0.798881	0.000122082	-0.0974204	0.540071	-1.09324	0.00309279	0.0155687	0.960675	unbound	unbound
NM_001195131	TSTD3	1.75711	1.95292e-07	1.09624	1.59819e-05	2.37232	5.49591e-05	2.08709	0.000140369	larp_constitutive	pabp_constitutive
NM_001195139	COG4	-0.589584	0.0578484	0.272712	0.374093	-2.2457	0.00283784	-1.38732	0.0270803	unbound	pabp_constitutive_depleted
NM_001195156	TMEM35B	0.138924	0.341332	0.356444	0.0235191	-0.10928	0.838586	0.143104	0.784345	unbound	unbound
NM_001195215	DENND1B	-0.0230528	0.926795	-0.206203	0.397848	-0.717848	0.0681907	-1.50302	0.00257051	unbound	unbound
NM_001195228	PIMREG	0.269833	0.33676	1.07346	0.00169502	-1.59419	0.00497044	-0.612502	0.176647	unbound	unbound
NM_001195249	APTX	0.0775978	0.624927	0.0624197	0.70784	0.434325	0.238709	0.355718	0.326692	larp_induced	pabp_induced
NM_001195252	APTX	0.368903	0.123279	0.571828	0.0247976	-0.823043	0.0345231	-0.678004	0.0680138	larp_induced	pabp_induced
NM_001195256	GFY	1.67288	2.47103e-05	0.805962	0.00745508	2.31336	8.18434e-05	1.98146	0.000219091	larp_constitutive	pabp_constitutive
NM_001195291	SERPINB6	0.0741455	0.662008	0.496576	0.00816413	-0.00421865	0.990619	0.341728	0.273419	larp_constitutive	pabp_constitutive
NM_001195304	BBIP1	0.42899	0.0507929	0.371786	0.089484	0.771561	0.00769128	0.69766	0.0121986	unbound	unbound
NM_001195446	SRSF7	-1.32571	1.15107e-05	-0.62499	0.00503281	-1.62761	0.000343512	-1.28833	0.00118668	larp_constitutive_depleted	pabp_constitutive_depleted
NM_001195541	TMEM225B	0.418126	0.03189	0.197468	0.294535	-0.150389	0.685828	0.355491	0.317652	unbound	unbound
NM_001195545	LRRC3C	-1.41389	0.000121387	-1.81515	2.41558e-05	-2.71064	4.53287e-05	-2.01782	0.000220284	larp_constitutive_depleted	pabp_constitutive_depleted
NM_001195563	CAMTA1	1.34271	8.68009e-07	1.01299	1.60376e-05	1.92859	0.000201816	1.87848	0.000267965	larp_constitutive	pabp_constitutive
NM_001195573	DICER1	-0.268331	0.387229	-0.819577	0.0158157	0.0174156	0.959628	-0.634216	0.0522588	larp_induced_depleted	pabp_induced_depleted
NM_001195605	ZNF865	0.0839439	0.580218	-0.229268	0.135985	0.345748	0.299693	-0.0630239	0.858734	unbound	unbound
NM_001195630	MLLT10	1.21094	3.62534e-05	0.890394	0.000607823	1.22844	0.04615	0.584154	0.30327	larp_constitutive	pabp_constitutive
NM_001195685	LYPD6	1.91786	5.64783e-08	1.51921	6.83734e-07	2.24979	0.000537966	2.08929	0.000836082	larp_constitutive	pabp_constitutive
NM_001195736	PRXL2B	0.607557	0.00441605	0.431403	0.0312688	0.460401	0.253265	0.967312	0.0280173	unbound	unbound
NM_001195753	THAP3	0.71202	0.000564139	1.06902	3.09153e-05	1.19709	0.00204935	1.63113	0.000458325	larp_constitutive	pabp_constitutive
NM_001197113	IQCJ-SCHIP1	-0.320378	0.0940289	-0.399104	0.043875	0.0983433	0.791208	-0.4338	0.215216	unbound	unbound
NM_001197123	IRF3	0.476433	0.117597	0.261805	0.39325	-0.705629	0.136981	-0.638485	0.171334	unbound	unbound
NM_001197129	SYS1	0.727316	0.000706906	1.08181	4.15893e-05	0.17856	0.487062	0.854952	0.00622358	larp_constitutive	pabp_constitutive
NM_001197218	PDE4D	-0.554824	0.00250795	-0.668572	0.000800887	-1.0314	0.00628652	-1.07927	0.00497814	larp_constitutive_depleted	pabp_constitutive_depleted
NM_001197234	BTN2A1	0.996986	1.33101e-05	0.635528	0.000733672	1.17172	0.00387749	1.11462	0.00496389	larp_constitutive	pabp_constitutive
NM_001197247	BTN3A2	0.218538	0.216259	0.345779	0.0602768	-0.178257	0.729624	0.268011	0.589059	unbound	unbound
NM_001198533	OXR1	-0.0274467	0.914635	0.159576	0.528977	-0.165965	0.638724	-0.0116133	0.97585	unbound	unbound
NM_001198568	ADCY4	0.802327	0.00553419	1.08467	0.000831925	0.944876	0.0285255	1.54557	0.00277567	larp_constitutive	pabp_constitutive
NM_001198683	LEPROT	1.38587	8.70606e-06	1.29877	2.59002e-05	1.75192	0.000768929	1.92038	0.000527662	larp_constitutive	pabp_constitutive
NM_001198688	LEPR	0.606057	0.000989173	0.395773	0.0165531	1.36335	0.00886508	1.44686	0.00654504	larp_constitutive_depleted	unbound
NM_001198773	PI4KB	0.305339	0.0708692	-0.118134	0.485358	-0.305872	0.548399	-1.30052	0.0206405	unbound	unbound
NM_001198793	ARPC4-TTLL3	0.698173	0.000790845	0.479991	0.0106535	0.452436	0.0835903	0.232908	0.348279	unbound	unbound
NM_001198799	ASCC1	-0.915223	0.000247723	-0.0826883	0.682287	-1.46675	0.0116321	-0.761977	0.129181	unbound	unbound
NM_001198807	MSANTD3	1.5022	1.46523e-06	0.919959	0.000141765	2.63313	4.15316e-05	2.26201	0.000111954	larp_constitutive	pabp_constitutive
NM_001198845	RBM14-RBM4	-0.622753	0.000252144	-0.146982	0.266751	-0.522418	0.254057	-0.00775766	0.987822	unbound	unbound
NM_001198989	NFS1	0.359841	0.147474	0.644745	0.0167421	-0.294478	0.370506	0.947171	0.0128012	larp_induced	pabp_induced
NM_001199	BMP1	0.445337	0.0800568	0.535892	0.0414729	-0.926277	0.139866	-0.432334	0.479399	larp_induced	pabp_induced
NM_001199054	CDIP1	1.01661	3.0666e-05	0.627467	0.00180035	0.737842	0.0102385	0.777524	0.00783278	larp_constitutive	pabp_constitutive
NM_001199119	TRIM39-RPP21	0.243394	0.166209	0.433822	0.0218278	0.20253	0.518966	1.12164	0.00434734	unbound	unbound
NM_001199142	EIF3C	-1.13763	0.000666056	0.340406	0.21356	-2.87624	0.00242992	-1.10081	0.125256	unbound	pabp_constitutive_depleted
NM_001199161	USP19	-0.447114	0.0330502	-0.635632	0.00553289	0.200855	0.498095	-0.35845	0.219597	unbound	pabp_constitutive_depleted
NM_001199198	TBC1D23	-0.488215	0.0162647	-0.449272	0.0264602	0.0675938	0.856431	-0.28433	0.408916	unbound	unbound
NM_001199323	BLOC1S5	0.701938	0.00141455	0.386939	0.0453753	-0.162785	0.736541	0.296534	0.519727	unbound	unbound
NM_001199417	ARHGAP23	1.32843	0.000138322	1.05998	0.00103518	-0.159767	0.7257	-0.360412	0.404395	larp_constitutive	pabp_constitutive
NM_001199654	PMF1	-0.717405	0.00117262	-0.592683	0.00493763	-1.00023	0.00497044	-0.517799	0.077905	larp_constitutive_depleted	pabp_constitutive_depleted
NM_001199691	TLCD4-RWDD3	0.696657	0.00090389	0.385033	0.0347094	1.67424	0.00201703	1.43817	0.00431177	unbound	unbound
NM_001199752	CPT1C	0.984679	0.000464297	1.09076	0.000280876	1.12812	0.00273772	1.89502	0.000234651	larp_constitutive	pabp_constitutive
NM_001199873	B4GALT3	1.37937	0.000182036	1.38349	0.000245828	0.467558	0.266004	0.607569	0.149117	larp_constitutive	pabp_constitutive
NM_001199877	SERF2	0.86424	0.000133254	0.672448	0.00120337	1.19169	0.0144621	1.90389	0.00145478	larp_constitutive	pabp_constitutive
NM_001199900	PDK2	0.858565	0.000497164	1.208	4.52871e-05	1.11763	0.00477423	1.89007	0.000369851	larp_constitutive	pabp_constitutive
NM_001199919	PGM3	-1.17925	4.35198e-06	-0.165783	0.287385	-0.854581	0.0365706	-0.539802	0.152787	unbound	pabp_constitutive_depleted
NM_001199958	NDUFB5	-0.232818	0.111189	0.888574	4.6217e-05	-1.02848	0.0550023	0.126464	0.811002	larp_induced	pabp_induced
NM_001199973	RPL36A-HNRNPH2	-0.523559	0.0235281	-0.226216	0.306496	-1.93656	0.00394744	-1.32689	0.0230758	unbound	pabp_constitutive_depleted
NM_001200	BMP2	-0.0335184	0.861942	-0.0734596	0.707303	0.040893	0.919937	-0.497602	0.18061	unbound	unbound
NM_001200001	NOTCH2	0.759345	0.000283571	0.629582	0.00147567	0.23708	0.398966	0.058947	0.842824	larp_constitutive_depleted	pabp_constitutive_depleted
NM_001201335	GCFC2	1.50774	1.00736e-06	1.07209	2.93277e-05	3.01937	3.64683e-05	2.43194	0.000121175	larp_constitutive	pabp_constitutive
NM_001201338	SAFB	-1.57049	0.00044178	-2.10555	5.83586e-05	-2.38978	0.0877629	-3.87015	0.0130292	larp_constitutive_depleted	unbound
NM_001201475	C18orf21	-0.184631	0.480024	0.356301	0.177571	0.349153	0.453505	0.75351	0.110486	unbound	unbound
NM_001201584	SEC22C	1.4073	5.78972e-06	1.40905	1.03916e-05	1.25972	0.0169734	0.970018	0.0482058	larp_constitutive	pabp_constitutive
NM_001202519	CFLAR	-1.42664	4.42996e-06	-1.49925	5.49417e-06	-2.66501	4.15316e-05	-2.30688	0.000111954	larp_constitutive_depleted	pabp_constitutive_depleted
NM_001202560	BUD23	-0.437685	0.00790162	-0.0419256	0.79231	-0.137152	0.670939	-0.0491814	0.883844	unbound	unbound
NM_001204054	NDUFC2	0.31717	0.103915	0.63073	0.00454661	0.149323	0.751698	0.979107	0.0418468	larp_induced	pabp_induced
NM_001204088	NBL1	1.38315	1.85727e-06	1.18662	1.24913e-05	1.53416	0.000825419	1.31964	0.00181121	unbound	unbound
NM_001204142	MBD1	0.0154668	0.927933	0.120772	0.469932	0.429645	0.301021	0.224402	0.589352	larp_induced	pabp_induced
NM_001204151	MBD1	0.164503	0.468392	0.622165	0.0126224	-0.129819	0.699312	-0.297007	0.353671	larp_induced	pabp_induced
NM_001204173	SGK3	-0.873102	9.68714e-05	-1.28642	6.64361e-06	-0.343875	0.48276	-0.62521	0.197141	unbound	unbound
NM_001204180	ZHX1-C8orf76	0.934609	2.79884e-05	0.595343	0.00136299	0.929403	0.0272394	0.4201	0.265345	larp_constitutive	pabp_constitutive
NM_001204255	SCARB2	-0.405655	0.0506653	-0.481726	0.0252789	-0.635368	0.120207	-0.678878	0.0968412	unbound	unbound
NM_001204303	APP	-0.521344	0.0339524	0.0751636	0.76379	-1.89198	0.00264526	-1.26449	0.0182226	larp_constitutive_depleted	pabp_constitutive_depleted
NM_001204375	NPR3	-0.393448	0.100432	-0.224167	0.349891	-1.18019	0.00396681	-1.01235	0.00837913	unbound	pabp_constitutive_depleted
NM_001204408	SEC14L1	1.04988	5.8847e-05	0.781842	0.000824681	1.58217	0.000404576	1.71125	0.000314548	larp_constitutive	pabp_constitutive
NM_001204410	SEC14L1	-0.350444	0.0405078	-0.548751	0.00402245	-0.683459	0.0368328	-0.541076	0.0816945	larp_constitutive	pabp_constitutive
NM_001204513	RBAK-RBAKDN	-0.58433	0.115935	-1.04925	0.0102834	-0.199138	0.668587	0.388133	0.383142	larp_induced_depleted	pabp_induced_depleted
NM_001204818	ZNF587B	-0.826854	0.000479526	-1.14013	5.11595e-05	-0.978743	0.0216759	-1.19576	0.00847092	larp_constitutive_depleted	pabp_constitutive_depleted
NM_001204827	XPNPEP3	1.36528	2.38991e-05	1.15149	0.000147964	1.2379	0.00690675	1.51223	0.00255388	larp_constitutive	pabp_constitutive
NM_001204831	ANO10	-0.699457	0.000106157	0.180978	0.178244	-1.13038	0.00976723	-0.201928	0.584921	unbound	unbound
NM_001204856	SCNM1	-0.625767	0.00219085	-0.221318	0.21146	-0.217797	0.612617	0.0762538	0.865268	unbound	unbound
NM_001204890	ISY1-RAB43	1.34607	5.53882e-05	1.23829	0.000162349	0.30309	0.402674	-0.124338	0.738288	larp_constitutive	pabp_constitutive
NM_001204911	USB1	1.1515	3.70491e-06	0.880857	5.69785e-05	1.04447	0.0121064	1.17366	0.00682196	larp_constitutive	pabp_constitutive
NM_001205206	SLC19A1	1.06574	0.00992562	1.26378	0.0039317	-0.465933	0.273445	-0.153762	0.723513	larp_constitutive	pabp_constitutive
NM_001206	KLF9	-0.537962	0.0125973	-0.410997	0.0484065	0.624648	0.0591552	0.179	0.565702	unbound	unbound
NM_001206491	MAVS	0.315384	0.0909385	0.0422196	0.831061	0.785986	0.0292785	0.822737	0.023433	unbound	pabp_constitutive_depleted
NM_001206541	CAPZB	-0.232467	0.167454	0.0222081	0.903311	-0.291745	0.415225	0.285618	0.419749	unbound	unbound
NM_001206651	SH3GLB1	0.525679	0.0406427	0.344905	0.168706	0.59902	0.119601	0.162312	0.670095	unbound	unbound
NM_001206682	ATF7	0.331349	0.0933405	0.327826	0.100734	0.594722	0.0807309	0.854079	0.0197562	unbound	unbound
NM_001206710	PRKAG1	-0.140895	0.608754	1.05256	0.00156612	-2.25765	0.00600494	-1.31716	0.0591664	larp_induced	pabp_induced
NM_001206945	CSPG5	0.408878	0.126614	0.370896	0.168919	0.446335	0.23059	0.669318	0.0801571	unbound	unbound
NM_001206998	ZNRF3	-0.509743	0.00905978	-0.531176	0.00785646	-1.62455	0.00299469	-1.7033	0.00239978	larp_constitutive_depleted	pabp_constitutive_depleted
NM_001207014	SERPINH1	-1.55899	5.02121e-06	-1.10353	0.000141851	-2.10168	0.00268522	-1.54007	0.0121838	larp_constitutive_depleted	pabp_constitutive_depleted
NM_001207058	INTS14	-0.0506577	0.783264	-0.309979	0.0926417	0.695414	0.17924	0.0229785	0.96845	unbound	unbound
NM_001207068	BZW1	-0.232325	0.1966	-0.0992958	0.594971	0.0696724	0.834103	0.0261016	0.939036	unbound	unbound
NM_001211	BUB1B	-0.412314	0.0294657	-0.962692	0.000140573	0.751988	0.0284755	-0.465182	0.138018	unbound	unbound
NM_001212	C1QBP	-0.316442	0.0479706	-0.142809	0.362618	-0.148354	0.58228	-0.114707	0.669885	unbound	unbound
NM_001219	CALU	-1.43626	1.1472e-05	-1.24357	6.10476e-05	-1.42356	0.0156993	-1.3025	0.0226117	larp_constitutive_depleted	pabp_constitutive_depleted
NM_001229	CASP9	0.339602	0.0214315	0.297412	0.0420065	0.936081	0.0357359	0.866458	0.0464165	unbound	unbound
NM_001233	CAV2	1.40713	5.59779e-07	1.19915	4.03534e-06	1.4895	0.00347817	1.07311	0.0166063	larp_constitutive	pabp_constitutive
NM_001236	CBR3	0.571513	0.00116386	0.515015	0.00282402	0.125896	0.651874	0.416653	0.129394	larp_constitutive	pabp_constitutive
NM_001237	CCNA2	0.0594085	0.676045	0.0909614	0.528088	-0.207571	0.541027	-0.439964	0.188554	unbound	unbound
NM_001238	CCNE1	0.558984	0.00118187	0.423562	0.00830923	0.896832	0.015715	1.09234	0.00607529	unbound	unbound
NM_001239	CCNH	-0.350936	0.0166286	0.0187958	0.89916	-0.152472	0.726738	0.289365	0.48609	unbound	unbound
NM_001242313	TMEM191B	1.09797	0.000119347	1.03023	0.000281608	1.32817	0.00217876	1.70072	0.00066392	larp_constitutive	pabp_constitutive
NM_001242317	MAP3K13	1.17084	2.19438e-06	0.738157	0.000166221	1.98742	0.000477264	2.0899	0.000413482	larp_constitutive	pabp_constitutive
NM_001242336	MFAP3	-0.211448	0.214364	-0.403519	0.0268721	0.0465619	0.89062	-0.00419418	0.990643	unbound	unbound
NM_001242339	PFKP	-1.34835	3.39121e-07	-0.590924	0.0004572	-1.2758	0.00170797	-0.900951	0.00943031	larp_constitutive_depleted	pabp_constitutive_depleted
NM_001242359	RHOBTB1	0.451951	0.0159475	0.131843	0.459343	0.508235	0.245375	0.19268	0.662653	unbound	unbound
NM_001242369	CACFD1	0.999427	7.26878e-05	0.859691	0.000350664	0.998755	0.00353479	1.12338	0.00197942	larp_constitutive	pabp_constitutive
NM_001242480		0.21453	0.142291	0.16961	0.24957	0.391372	0.282862	0.253494	0.481582	unbound	unbound
NM_001242546	ANAPC16	0.308654	0.10264	-0.0673338	0.733991	0.61546	0.0717343	0.407914	0.208839	unbound	unbound
NM_001242597	TMEM147	1.43271	3.6819e-07	1.04524	8.9875e-06	1.49281	0.000323821	0.898614	0.00433889	larp_constitutive	pabp_constitutive
NM_001242600	RBM39	-1.33538	0.000290261	-1.48144	0.000175814	-1.21211	0.0179778	-1.18062	0.0196929	larp_constitutive_depleted	pabp_constitutive_depleted
NM_001242629	GFOD1	0.955087	4.64781e-05	0.799635	0.000287966	1.68369	0.00142663	1.41835	0.00335626	larp_constitutive	pabp_constitutive
NM_001242690	ERVMER34-1	-1.62171	2.07227e-07	-1.36712	1.51312e-06	-2.3178	0.000148045	-1.72232	0.000713915	larp_constitutive_depleted	pabp_constitutive_depleted
NM_001242701	CAMTA1	1.68912	3.84321e-07	1.38838	3.56861e-06	2.24509	6.89975e-05	2.08932	0.000134723	larp_constitutive	pabp_constitutive
NM_001242704	ZNF385C	-0.0809839	0.822514	-0.841275	0.0247893	-0.0664056	0.826733	-0.0522719	0.863194	larp_induced_depleted	pabp_induced_depleted
NM_001242758	HLA-A	-2.75908	0.000348654	-3.36997	9.84736e-05	-3.3854	0.000136444	-3.59067	0.000136328	larp_constitutive_depleted	pabp_constitutive_depleted
NM_001242790	BRF1	0.533478	0.047923	0.507112	0.0612164	0.321587	0.286098	0.534497	0.0847999	unbound	unbound
NM_001242797	ZNF322	-0.264109	0.149084	-0.291604	0.117968	-0.98701	0.00427124	-1.46434	0.000630917	unbound	pabp_constitutive_depleted
NM_001242829	IP6K1	-0.286576	0.474299	-1.19715	0.00774697	-0.577544	0.154562	-1.01662	0.0223938	larp_induced_depleted	pabp_induced_depleted
NM_001242831	ELOVL5	0.433422	0.0344566	0.923269	0.000374118	0.767621	0.0243246	1.55845	0.000817163	larp_induced	pabp_induced
NM_001242840	GUK1	2.32689	8.6057e-08	1.87439	8.99995e-07	2.8318	5.17602e-05	2.11491	0.000244155	larp_constitutive	pabp_constitutive
NM_001242867	KIR3DL2	0.213486	0.297849	-0.149078	0.478521	0.214789	0.479854	0.17807	0.553507	unbound	unbound
NM_001242898	PPP6R2	0.501163	0.0439546	-0.0154115	0.953475	0.0650355	0.932102	-0.228667	0.746846	unbound	unbound
NM_001242901	DPP9-AS1	-2.65118	1.16415e-05	-4.0277	7.11267e-07	-1.14713	0.0216378	-1.87222	0.00204166	larp_constitutive_depleted	pabp_constitutive_depleted
NM_001243042	HLA-C	-0.788462	0.00149817	0.0743721	0.73639	-0.625289	0.0542722	0.817219	0.0177745	unbound	unbound
NM_001243137	PDE8A	0.549765	0.00995688	0.248863	0.207505	0.871599	0.0214437	0.0667668	0.852012	unbound	unbound
NM_001243195	INPP5F	1.71224	9.989e-08	1.4478	7.22147e-07	1.9672	0.000344996	2.20973	0.000232207	larp_constitutive	pabp_constitutive
NM_001243197	IQSEC2	1.57404	2.88057e-06	1.05406	0.000131742	2.91896	5.49302e-05	2.86786	0.000111954	larp_constitutive	pabp_constitutive
NM_001243403	CLEC16A	-0.0403825	0.869142	0.096693	0.698649	0.33618	0.512141	0.956664	0.0695359	larp_constitutive_depleted	unbound
NM_001243425	TTC39C	1.49037	1.4683e-06	1.33741	6.96344e-06	2.18331	8.70658e-05	1.57226	0.000494181	larp_constitutive	pabp_constitutive_depleted
NM_001243491	SETDB1	-1.09659	4.29472e-06	0.487518	0.00349293	-1.23117	0.00556575	0.395965	0.264335	larp_constitutive_depleted	unbound
NM_001243539	IL15RA	0.775525	0.00641976	0.756414	0.00821243	0.358886	0.319637	0.337456	0.342987	larp_constitutive_depleted	pabp_constitutive
NM_001243564	DHDDS	-0.471182	0.0571835	0.236026	0.333436	-1.09835	0.0289376	-0.379114	0.400402	unbound	unbound
NM_001243646	CD2BP2	0.715469	0.0327951	0.801863	0.0205418	-1.09237	0.013918	-0.779411	0.0540911	larp_constitutive	pabp_constitutive
NM_001243737	TRAPPC13	0.167986	0.214683	0.587487	0.000681239	0.40748	0.396933	0.0702599	0.891846	larp_induced	pabp_induced
NM_001243740	ZNF124	0.807451	0.000192842	0.7182	0.000633302	1.38998	0.00218477	1.52173	0.00140633	larp_constitutive_depleted	pabp_constitutive_depleted
NM_001243744	FANCC	0.513517	0.0168714	0.299642	0.141866	0.0129241	0.982247	0.242665	0.642993	unbound	pabp_constitutive_depleted
NM_001243750	NUDT8	1.36897	2.80706e-06	1.145	2.2152e-05	1.97689	8.70658e-05	2.23659	9.53183e-05	larp_constitutive	pabp_constitutive
NM_001243766	POMGNT1	1.23234	8.18208e-07	0.727149	0.000105044	0.806892	0.0283777	0.386657	0.242777	larp_constitutive	pabp_constitutive
NM_001243780	PRXL2A	1.65314	3.64406e-06	1.60087	8.73554e-06	0.700122	0.16646	0.238305	0.6372	unbound	unbound
NM_001243879	TRA2B	0.0777583	0.631638	-0.245945	0.132638	-0.60323	0.182193	-0.454804	0.304849	unbound	unbound
NM_001243952	KIF2A	-0.262811	0.161341	-0.0302479	0.882679	-0.788509	0.0384379	-0.629759	0.0821947	unbound	unbound
NM_001244710	GFPT1	-0.972738	0.000170097	-0.770845	0.00129753	-0.629695	0.0962379	-0.697484	0.0673391	larp_constitutive_depleted	unbound
NM_001244767	MOB1B	-0.0778424	0.800591	-0.526534	0.086821	-0.917244	0.110649	-0.297002	0.597162	larp_constitutive_depleted	pabp_constitutive_depleted
NM_001244808	FOXP1	-0.263125	0.0837745	-0.153357	0.311282	-0.206224	0.523621	0.488445	0.130455	larp_induced_depleted	pabp_induced_depleted
NM_001244888	AGAP1	1.13467	1.1722e-05	0.960324	7.57402e-05	0.394644	0.227711	0.408401	0.207866	larp_constitutive	pabp_constitutive
NM_001244897	PTBP3	-0.0687562	0.663328	-0.212235	0.178979	-0.936207	0.0329028	-0.396745	0.317515	larp_induced_depleted	pabp_induced_depleted
NM_001247	ENTPD6	1.34422	1.12781e-05	1.27949	2.87066e-05	1.54259	0.0010383	1.34058	0.00214275	larp_constitutive	pabp_constitutive
NM_001247996	ASAP1	-0.692711	0.0790787	-0.630711	0.111548	0.782801	0.0258265	-0.302883	0.332721	unbound	unbound
NM_001251	CD68	-0.263779	0.13104	0.451176	0.016972	-1.2259	0.00240828	0.544874	0.0799257	unbound	unbound
NM_001251888	ASPSCR1	0.175077	0.270372	0.235617	0.145975	0.582799	0.069951	0.720433	0.0307379	larp_induced	pabp_induced
NM_001251902	TNK1	-0.617246	0.00142845	-0.768654	0.000356104	-0.177721	0.518313	-0.260671	0.332278	larp_constitutive_depleted	unbound
NM_001252	CD70	0.879165	2.59601e-05	0.462135	0.0045461	1.20809	0.0019968	1.01793	0.00469323	unbound	unbound
NM_001252053	PCMT1	-0.318492	0.111048	0.373034	0.0688752	-1.81453	0.000711031	-1.29663	0.0039768	unbound	pabp_constitutive_depleted
NM_001252065	SYT7	1.00136	6.30876e-05	0.513468	0.00968759	0.977831	0.0152579	0.947257	0.0171809	larp_constitutive	pabp_constitutive
NM_001252271	DIPK1A	0.583463	0.00227283	0.1619	0.329344	0.4775	0.308282	0.378836	0.413137	unbound	unbound
NM_001253	CDC5L	-1.17367	0.00711668	-0.962401	0.0228244	-0.490653	0.2449	-0.822614	0.0612049	larp_constitutive_depleted	unbound
NM_001253676	TBPL1	1.32885	4.33805e-06	1.08046	4.08497e-05	1.63786	0.0462049	0.740505	0.327324	larp_constitutive	pabp_constitutive
NM_001253775	CREB3L2	0.158137	0.320617	-0.0549251	0.746162	-0.222158	0.437639	0.277503	0.325228	larp_constitutive_depleted	pabp_constitutive_depleted
NM_001253792	ZNF444	0.254469	0.111251	0.0695723	0.676435	-0.0200967	0.949038	0.025757	0.933023	unbound	unbound
NM_001253798	ZNF331	0.00763742	0.979632	-0.236489	0.408332	0.554559	0.27004	-0.0109347	0.984336	unbound	unbound
NM_001255	CDC20	-0.75864	0.00718394	-0.0321281	0.907405	-0.957781	0.0400254	-0.556528	0.195722	unbound	unbound
NM_001256023	CLIC5	-0.774368	0.000681377	0.182892	0.327804	-1.13315	0.00769358	-0.549333	0.123635	unbound	unbound
NM_001256046	C19orf12	0.816947	0.00519625	0.209616	0.428181	0.776666	0.0185641	0.824983	0.0138773	larp_constitutive	pabp_constitutive
NM_001256119	NAA10	0.522042	0.0181018	1.06179	0.000189047	0.40964	0.270572	1.39577	0.00353589	larp_constitutive	pabp_constitutive
NM_001256140	CAPG	-0.070928	0.848633	0.883062	0.022073	-1.96496	0.00698484	-1.16269	0.0627413	larp_induced	pabp_induced
NM_001256182	ANKRD11	-0.728489	0.00909424	-0.924995	0.00229392	-2.85018	0.00271817	-2.8099	0.00293974	larp_constitutive_depleted	pabp_constitutive_depleted
NM_001256185	SNX12	0.20786	0.243774	0.201942	0.263766	0.107045	0.676406	0.455804	0.075988	larp_constitutive	pabp_constitutive
NM_001256197	ARAF	1.20149	3.52687e-06	0.906008	6.05367e-05	3.03273	0.000100837	2.81315	0.000187975	larp_constitutive	pabp_constitutive
NM_001256214	ATP1A3	-1.31289	0.000820456	-1.38325	0.000694437	-1.73427	0.000498411	-0.891255	0.0137097	larp_constitutive_depleted	pabp_constitutive_depleted
NM_001256270	KIF22	-0.748559	0.00768954	-0.345324	0.1794	-2.26354	0.000252209	-2.13272	0.000379812	unbound	pabp_constitutive_depleted
NM_001256302	ETF1	0.434987	0.0288213	0.595082	0.00581563	-0.192434	0.711384	0.118934	0.821553	larp_induced	pabp_induced
NM_001256310	GLS	-0.897302	0.000164156	-0.921006	0.000185475	-1.06042	0.142664	-1.71861	0.0277217	larp_constitutive_depleted	pabp_constitutive_depleted
NM_001256312	STK3	-0.83499	0.00191969	-0.710048	0.00626319	-0.527187	0.10037	-0.704482	0.0357131	larp_constitutive_depleted	unbound
NM_001256412	RAB18	0.33794	0.0455368	0.443935	0.0132589	-0.700261	0.218273	-0.529462	0.343739	unbound	unbound
NM_001256456	INTS11	-0.219516	0.209115	0.115908	0.519677	-0.264314	0.344328	-0.157898	0.571655	unbound	unbound
NM_001256487	GOLGB1	-1.70125	0.00905413	-1.88845	0.00538998	-2.41581	0.00154049	-2.42239	0.00152521	larp_constitutive_depleted	pabp_constitutive_depleted
NM_001256526	TMEM250	1.15414	1.20407e-05	1.17018	1.87637e-05	0.846988	0.0381905	0.569399	0.134322	unbound	unbound
NM_001256530	TSPO	0.265463	0.055123	0.600639	0.000544091	0.551697	0.136451	1.13841	0.00872072	larp_induced	pabp_induced
NM_001256608	GLMP	0.332833	0.123204	1.04417	0.000286813	-0.527995	0.123256	0.0865492	0.805116	unbound	unbound
NM_001256644	LTA4H	-0.0254763	0.93893	1.13963	0.0023531	-1.63646	0.0208969	-0.741267	0.235756	larp_induced	pabp_induced
NM_001256699	STPG3	0.263887	0.318621	-0.133743	0.628689	0.884551	0.00767001	0.868719	0.00825158	unbound	unbound
NM_001256716	DNAAF3	0.552777	0.00835231	0.613943	0.0049114	0.695397	0.0331479	1.29993	0.00171617	larp_constitutive	pabp_constitutive
NM_001256796	P2RX4	1.1079	1.13441e-05	0.906535	9.65609e-05	1.51891	0.00396038	1.62739	0.00281495	larp_constitutive	pabp_constitutive
NM_001256864	DNAJC6	-0.319465	0.0764512	-0.365164	0.0485729	-0.267258	0.42405	-0.618642	0.0736812	unbound	unbound
NM_001256877	KANK1	0.168402	0.159926	-0.123529	0.307751	0.401777	0.172804	-0.0362841	0.90869	larp_constitutive_depleted	unbound
NM_001256910	DDX21	-1.72915	0.000325382	-1.03945	0.0120462	-1.44038	0.0270381	-2.35453	0.00262544	larp_constitutive_depleted	pabp_constitutive_depleted
NM_001256932		1.68693	1.01577e-06	1.00736	0.00011917	2.17503	0.000655351	2.18612	0.000698852	unbound	unbound
NM_001257097	RHNO1	0.497136	0.0118401	-0.0996538	0.597334	0.863573	0.0230759	0.575286	0.0983595	unbound	unbound
NM_001257102	NDUFB3	-0.453633	0.0691654	0.123249	0.627995	-0.276901	0.417142	0.576483	0.0984724	unbound	unbound
NM_001257168	ELK1	1.58543	1.38518e-05	1.02134	0.000703578	-1.09712	0.214457	-0.10416	0.912796	larp_constitutive	pabp_constitutive
NM_001257191	DDX6	-0.185157	0.371386	-0.755315	0.00229392	0.053913	0.881138	-0.562807	0.100293	larp_induced_depleted	pabp_constitutive_depleted
NM_001257231	ALG13	0.220585	0.305145	-0.0451599	0.846755	0.755036	0.0281794	0.49953	0.114721	unbound	unbound
NM_001257305	KRTAP1-4	1.06905	0.00149619	0.263889	0.357641	1.91702	0.000148599	1.5896	0.000423154	unbound	unbound
NM_001257363	CRAT	0.739921	0.00944408	0.416448	0.117291	0.180409	0.565178	0.253848	0.405274	unbound	unbound
NM_001257389	CD63	0.519735	0.010256	0.600806	0.00479908	0.302585	0.322058	0.310088	0.304649	larp_constitutive	pabp_constitutive
NM_001258	CDK3	-0.337257	0.120211	-0.908386	0.000816476	-0.640308	0.0747789	-1.3199	0.00317881	larp_induced_depleted	pabp_induced_depleted
NM_001258038	SPRY1	-0.766785	0.0102312	-1.19012	0.000654811	-1.10733	0.131903	-0.291426	0.691442	larp_constitutive_depleted	unbound
NM_001258213	PCID2	0.596394	0.00148788	0.380843	0.0243862	0.397921	0.32483	0.115382	0.783738	larp_constitutive_depleted	pabp_constitutive_depleted
NM_001258243	TMEM218	0.801705	0.00114277	0.415229	0.0518226	0.945383	0.0558635	0.46924	0.30766	unbound	unbound
NM_001258320	TP53I11	1.78794	1.11019e-06	1.33947	2.15873e-05	1.02984	0.0157516	0.655426	0.0867747	larp_constitutive	pabp_constitutive
NM_001258423	SMS	0.291471	0.0571108	0.570559	0.00163353	-0.862981	0.0327809	-0.501177	0.17529	larp_induced	pabp_induced
NM_001258430	C20orf27	1.10749	5.36108e-06	0.596349	0.001157	0.691494	0.0163097	0.716884	0.0135809	larp_constitutive	pabp_constitutive
NM_001258457	TBC1D7	0.944683	0.000723189	0.71044	0.00593122	0.544902	0.14379	0.631834	0.0930646	larp_constitutive	pabp_constitutive
NM_001259	CDK6	-0.36018	0.112181	-0.41756	0.0723781	-1.368	0.00661289	-1.68881	0.00231895	unbound	pabp_constitutive_depleted
NM_001261	CDK9	-0.284845	0.0875791	-0.349436	0.0427856	-1.36836	0.0062577	-0.929416	0.0346612	unbound	pabp_constitutive_depleted
NM_001261445	TXNRD1	-0.214047	0.243079	-0.395257	0.0410655	-2.90326	0.000684466	-2.78246	0.00091438	unbound	pabp_constitutive_depleted
NM_001261826	AP3D1	-0.485388	0.0219355	0.182403	0.367612	-1.14588	0.0059618	-0.942688	0.0147766	unbound	pabp_constitutive_depleted
NM_001265582	URM1	0.16676	0.255712	0.513107	0.0030311	0.705557	0.0382606	1.66307	0.000672375	larp_induced	pabp_induced
NM_001265591	RTN3	0.17801	0.506034	0.0289404	0.920504	-0.0750922	0.795031	0.188374	0.486493	larp_constitutive_depleted	pabp_constitutive_depleted
NM_001265594	PLEKHG5	-0.0196341	0.959252	-0.466291	0.202169	0.309307	0.345676	0.691317	0.0470437	larp_induced	pabp_induced
NM_001265608	TRAK1	0.631822	0.000900824	0.298354	0.0653686	1.38086	0.00368754	0.674525	0.0776291	unbound	unbound
NM_001266	CES1	-0.623696	0.0559961	-0.752896	0.0264243	-0.977903	0.0445523	-0.211223	0.644118	larp_induced_depleted	pabp_induced_depleted
NM_001267062	PLEKHB2	-0.668466	0.00109088	-0.562388	0.00413203	-0.478874	0.201912	-0.704443	0.068872	larp_constitutive_depleted	pabp_constitutive_depleted
NM_001267066	PLEKHB2	-0.4706	0.073649	-0.191707	0.466215	-1.50817	0.00254871	-0.359613	0.332278	larp_constitutive_depleted	pabp_constitutive_depleted
NM_001267536	GOLGA6L4	0.224023	0.356379	-0.163757	0.513016	0.800961	0.136014	-0.223585	0.67597	unbound	unbound
NM_001267549	ARFRP1	0.716401	0.000364001	0.336739	0.042341	1.04325	0.00254386	1.33689	0.000769503	larp_constitutive	pabp_constitutive
NM_001267571	TBC1D2	-0.468769	0.0135202	-0.449161	0.0183278	-0.778022	0.015764	-0.701312	0.0242226	unbound	pabp_constitutive_depleted
NM_001267578	TOR1AIP1	-0.303298	0.127444	-0.601221	0.0070726	0.272586	0.274471	-0.223624	0.363168	larp_induced_depleted	pabp_induced_depleted
NM_001267595	SENP1	-0.172513	0.431669	-0.445118	0.052234	0.0307105	0.924383	-0.432294	0.143748	unbound	unbound
NM_001267608	FAM189B	1.45292	1.87322e-05	1.14005	0.000209862	0.316118	0.342004	0.220963	0.502751	larp_constitutive	pabp_constitutive
NM_001267609	GPR161	0.897391	0.00563087	0.679788	0.0276424	0.408243	0.282862	-0.0438922	0.914907	larp_constitutive	pabp_constitutive
NM_001267716	ZNF728	0.277275	0.05682	0.0873238	0.551089	0.129935	0.626769	0.789664	0.0102364	unbound	unbound
NM_001267723	CCDC61	-0.422157	0.0181199	-0.138288	0.416122	-0.572958	0.0841925	-0.491488	0.127889	unbound	unbound
NM_001267803	PAAF1	-0.0274096	0.856666	0.124655	0.401108	-0.461121	0.175077	-0.251996	0.44951	unbound	unbound
NM_001267843	CLOCK	0.0672948	0.731559	-0.171368	0.381291	0.729502	0.174839	-0.215316	0.691243	unbound	unbound
NM_001270384	MIGA1	-0.229073	0.150386	0.0107422	0.950952	-0.364894	0.189685	-0.264005	0.332721	unbound	unbound
NM_001270439	ARPC5	-0.0227834	0.910623	-0.224603	0.251909	-0.079617	0.81284	-0.190377	0.545574	unbound	unbound
NM_001270449	UBE3B	1.68084	2.48975e-07	1.1876	7.44144e-06	1.39573	0.00220333	1.26334	0.00361951	larp_constitutive	pabp_constitutive
NM_001270641	JOSD2	0.896809	0.000734379	1.08585	0.000222382	0.401573	0.384515	0.617308	0.181021	larp_constitutive	pabp_constitutive
NM_001270782	TFAM	-0.816499	0.00266513	-0.517935	0.036665	-1.07057	0.0366417	-0.136297	0.781204	larp_constitutive_depleted	unbound
NM_001270879	MPC1	1.04102	3.23222e-06	0.991225	8.88754e-06	2.12748	0.000484202	2.00891	0.000705789	larp_constitutive	pabp_constitutive
NM_001270989	EPGN	-0.496635	0.0391899	-0.597209	0.0175837	-1.36108	0.0400295	-0.948916	0.12622	unbound	unbound
NM_001271	CHD2	-0.0241908	0.897049	-0.111208	0.548277	1.36737	0.00141099	0.362024	0.228015	unbound	unbound
NM_001271014	KTN1	-0.522644	0.401004	-1.03285	0.106466	-0.580072	0.353574	-1.33	0.0454003	unbound	unbound
NM_001271441	CFAP410	1.69928	1.80134e-06	1.40432	1.60392e-05	1.92966	0.00095628	1.686	0.00192848	unbound	unbound
NM_001271507	CCDC177	-0.576018	0.229604	-0.775425	0.114458	-1.42486	0.2511	-1.08289	0.375467	unbound	unbound
NM_001271610	STX10	0.862465	0.00104341	0.823352	0.00174203	1.86455	0.000594044	1.53232	0.0016512	larp_constitutive	pabp_constitutive
NM_001271618	PPP1R12C	1.02543	7.28842e-05	0.735555	0.00130084	0.4183	0.137896	0.375156	0.17589	larp_constitutive	pabp_constitutive
NM_001271641	MTCH1	1.63711	2.45568e-05	1.56921	5.47219e-05	-0.271078	0.685203	-0.234033	0.723761	larp_constitutive	pabp_constitutive
NM_001271650	AZI2	0.511863	0.0509768	0.285252	0.266866	0.702422	0.0435688	-0.00722013	0.983906	unbound	unbound
NM_001271667	DTNBP1	-0.486343	0.0292183	-0.0826299	0.713206	-0.583479	0.161276	-1.0257	0.0242313	unbound	unbound
NM_001271711	SLC2A8	1.89751	0.000251328	2.37005	5.861e-05	-0.355162	0.685828	-0.618406	0.462122	larp_constitutive	pabp_constitutive
NM_001271840	IKZF5	0.349954	0.0979461	-0.177051	0.404265	0.594947	0.102869	-0.0402798	0.916142	unbound	unbound
NM_001271870	SRGAP2B	-0.763975	0.00451695	-0.566037	0.0261522	-2.44985	0.00506809	-1.96597	0.0142743	larp_constitutive_depleted	pabp_constitutive_depleted
NM_001271872	SRGAP2C	-0.102715	0.640806	-0.532142	0.0231296	0.585043	0.0449355	-0.196883	0.463435	larp_induced_depleted	pabp_induced_depleted
NM_001271893	TWIST2	1.10114	7.08826e-06	0.526422	0.00323348	1.89364	0.000290636	1.18137	0.00323526	larp_constitutive	pabp_constitutive
NM_001271938	MEGF8	-0.326171	0.0652609	-0.291946	0.0997604	-1.33765	0.00424658	-1.0746	0.0121002	unbound	pabp_constitutive_depleted
NM_001271943	TFEB	-0.694569	0.00167532	-1.67805	2.25772e-06	0.278311	0.719066	-1.08906	0.144828	larp_constitutive_depleted	unbound
NM_001271948	PPP2R2B	0.338383	0.14532	0.279344	0.232802	1.16526	0.00473678	0.581579	0.0849649	unbound	unbound
NM_001272043	RPS6KB1	0.135295	0.459339	0.287338	0.123528	-1.09341	0.0836782	-1.31063	0.0431553	unbound	unbound
NM_001272051	C16orf91	0.795229	0.00030173	0.513593	0.00762525	1.35352	0.00250369	1.21089	0.00438111	larp_constitutive	pabp_constitutive
NM_001272068	SHISA5	1.8612	1.12378e-05	0.931075	0.00340249	2.04184	0.000430269	1.25186	0.00514859	larp_constitutive	pabp_constitutive
NM_001273	CHD4	-0.889735	0.000572509	-0.703302	0.00360215	-1.66854	0.00803443	-2.7928	0.000652898	larp_constitutive_depleted	pabp_constitutive_depleted
NM_001276687	MT1HL1	0.0766971	0.637129	0.410381	0.0186775	-0.0646703	0.831153	1.30415	0.00135051	unbound	unbound
NM_001277	CHKA	-0.5029	0.00142243	-0.329128	0.0210726	-0.537052	0.0841257	-0.59526	0.0577134	unbound	unbound
NM_001277053	TRABD2A	0.922682	8.02951e-06	0.4832	0.00194358	1.35231	0.00130272	0.982628	0.00635898	larp_constitutive	pabp_constitutive
NM_001277090	ZNF550	-0.030172	0.8792	-0.383554	0.0546042	0.083407	0.819563	-0.229968	0.499413	unbound	unbound
NM_001277115	DNAH11	0.126416	0.513716	0.516402	0.0144622	-2.55276	0.000303365	-1.6549	0.00277989	larp_induced	pabp_constitutive_depleted
NM_001277200	CNIH4	0.470599	0.0078799	0.499689	0.00607436	0.0456583	0.916974	0.795986	0.0580488	unbound	unbound
NM_001277224	TAGLN2	-0.448313	0.138748	0.528387	0.0885279	-2.49076	0.00187999	-1.12914	0.0636929	unbound	unbound
NM_001277324	NPIPA2	0.282703	0.202687	-0.39704	0.083063	0.573602	0.0602298	-0.0818705	0.784818	unbound	unbound
NM_001277325	NPIPA5	0.943702	0.000196355	0.502281	0.0165148	0.741977	0.204604	0.195023	0.744442	larp_constitutive	pabp_constitutive
NM_001277331	KRTAP9-6	0.497202	0.107381	0.099983	0.758227	0.303982	0.325174	0.964673	0.00875335	unbound	unbound
NM_001277406	POTEI	-1.39842	8.85758e-06	0.353427	0.0844393	-3.67792	0.000498351	-1.7178	0.0208704	unbound	pabp_constitutive_depleted
NM_001277813	YTHDF3	0.0159399	0.941295	-0.340763	0.10429	-0.538055	0.103047	-0.987632	0.00932518	unbound	unbound
NM_001277842	CCNT1	-0.666649	0.00316606	-1.03753	0.000153356	-0.709481	0.0164925	-0.799011	0.00932795	larp_constitutive_depleted	pabp_constitutive_depleted
NM_001278	CHUK	0.655012	0.00143332	0.632728	0.00216014	0.438325	0.200088	0.154484	0.653102	larp_constitutive	pabp_constitutive
NM_001278171	ZNF33A	0.920152	7.03404e-05	0.623427	0.00185312	0.778253	0.035091	0.467163	0.168643	larp_constitutive	pabp_constitutive
NM_001278185	HERC4	-0.494233	0.00530804	-0.209862	0.189094	-1.30351	0.00308073	-1.21514	0.00439584	larp_constitutive_depleted	pabp_constitutive_depleted
NM_001278187	HERC4	0.447665	0.0313176	0.610257	0.00662164	0.6651	0.0918613	1.21584	0.00790166	larp_constitutive_depleted	pabp_constitutive_depleted
NM_001278198	CDK5RAP3	-0.540967	0.138544	0.485121	0.18777	-1.45692	0.00162449	-1.49106	0.00147158	unbound	pabp_constitutive_depleted
NM_001278209	NUP153	0.413529	0.0184633	0.0674673	0.697668	0.296216	0.282609	-0.107713	0.700867	unbound	unbound
NM_001278283	RPE	0.0454343	0.76986	0.990971	2.83336e-05	0.128317	0.731023	1.20251	0.00622438	larp_induced	pabp_induced
NM_001278351	FRS2	0.407738	0.0671541	-0.058831	0.799949	0.407717	0.315078	-0.232335	0.565771	unbound	unbound
NM_001278378	ARL6IP4	1.53431	2.5594e-05	1.31369	0.000140573	-0.170003	0.80729	-0.442742	0.496523	larp_constitutive	pabp_constitutive
NM_001278381	MPP2	0.19005	0.255347	0.207917	0.220381	-0.557631	0.176279	-0.240245	0.554883	unbound	unbound
NM_001278458	COBLL1	0.365501	0.29316	-0.154518	0.673996	0.234893	0.556142	-0.164431	0.680372	unbound	unbound
NM_001278464	DNM1L	-0.378081	0.251422	-0.183647	0.59247	-0.0646154	0.88455	-0.756313	0.0766344	unbound	unbound
NM_001278506	NUBP1	-0.166548	0.546993	0.237515	0.395363	-1.83464	0.0120686	-1.63193	0.0200181	unbound	pabp_constitutive_depleted
NM_001278513	CUL4A	-0.162286	0.446382	0.387832	0.0782162	-1.23002	0.00727578	-0.386305	0.300956	unbound	unbound
NM_001278518	MDM4	0.187533	0.321818	0.0411437	0.84128	0.313361	0.202773	0.730667	0.0107454	unbound	unbound
NM_001278556	ARPC3	-0.636219	0.0100304	0.273756	0.230933	-0.237272	0.551474	0.83408	0.045788	unbound	unbound
NM_001278559	ZNF316	-2.0358	1.41288e-07	-2.4931	4.78336e-08	-4.97657	0.000211109	-3.75498	0.000936576	larp_constitutive_depleted	pabp_constitutive_depleted
NM_001278597	ANO2	0.344753	0.0376855	0.520683	0.00455703	0.461371	0.319206	0.922219	0.0575043	unbound	unbound
NM_001278624	NFXL1	-0.214182	0.216897	-0.547094	0.00575467	0.476635	0.0906125	-0.587273	0.0429235	larp_induced_depleted	pabp_induced_depleted
NM_001278649	OSBPL2	-0.175999	0.359014	-0.0962045	0.631197	-0.554776	0.0654517	-0.0816967	0.783536	unbound	unbound
NM_001278651	RANGAP1	-0.822559	0.000215755	-0.836914	0.000258531	-1.08915	0.00171167	-1.09712	0.00165644	larp_constitutive_depleted	pabp_constitutive_depleted
NM_001278665	ZNF254	0.495034	0.00624154	0.44418	0.0128137	0.962583	0.0111608	1.53448	0.00113206	larp_induced_depleted	pabp_induced_depleted
NM_001278714	POLR2H	0.690655	0.0366018	-0.168601	0.608764	-0.105472	0.773455	-0.0666445	0.857041	unbound	unbound
NM_001278720	RHBDL1	-0.274219	0.586061	-1.32229	0.0155304	-0.0411151	0.919112	-0.224525	0.541632	larp_induced_depleted	pabp_induced_depleted
NM_001278946	SEC13	-0.277019	0.26946	0.948519	0.00180658	-1.9496	0.00160447	-0.924115	0.0486456	larp_constitutive_depleted	pabp_constitutive_depleted
NM_001280	CIRBP	-0.0774947	0.651906	0.502383	0.00830129	-1.76349	0.0119437	-0.637231	0.283594	larp_induced	pabp_induced
NM_001280790	SURF4	0.713103	0.0346766	1.46948	0.00047995	-1.00065	0.0308041	-0.311877	0.455092	larp_constitutive	pabp_constitutive
NM_001280801	RNF130	1.57039	6.91126e-07	1.36046	4.25441e-06	2.47917	0.000435943	1.87363	0.0018441	larp_constitutive	pabp_constitutive
NM_001281435	MAP2K4	1.30915	5.78276e-05	1.14831	0.000244754	0.940037	0.0287751	1.04667	0.017579	larp_constitutive	pabp_constitutive
NM_001281453	MBD3	0.963432	0.00123759	0.684478	0.0124098	0.891922	0.00553936	0.620279	0.0286694	larp_constitutive	pabp_constitutive
NM_001281460	SLC35C2	0.671267	0.00140774	0.453543	0.0177585	1.27707	0.000769968	1.01224	0.00255276	unbound	unbound
NM_001281463	SMC1A	-0.79385	0.00660455	-0.740721	0.0108408	-2.59463	0.0019494	-2.48052	0.00246818	larp_constitutive_depleted	pabp_constitutive_depleted
NM_001281495	CTNNBL1	-1.12991	6.34966e-06	-0.92064	5.73905e-05	-0.692209	0.0598169	-0.818361	0.0305224	larp_constitutive_depleted	pabp_constitutive_depleted
NM_001281513	HADHB	-0.355009	0.238777	0.529833	0.0883866	-1.90176	0.00271252	-1.42256	0.0111519	unbound	pabp_constitutive_depleted
NM_001281731	CERS5	0.508554	0.0102347	0.507404	0.0113232	0.682641	0.0353507	0.547037	0.0758777	larp_constitutive	pabp_constitutive
NM_001281773	ZMYND8	-0.923874	0.000118863	-1.07713	5.00791e-05	-0.56283	0.215359	-1.23635	0.0161599	larp_constitutive_depleted	unbound
NM_001281932	NCAPG2	-0.246036	0.147224	-0.598274	0.00276014	0.363241	0.207909	-0.371519	0.193763	larp_induced_depleted	pabp_induced_depleted
NM_001282129	SSH2	-0.926944	0.000531182	-1.16004	0.000123305	-0.800587	0.03715	-1.25434	0.00476232	larp_constitutive_depleted	pabp_constitutive_depleted
NM_001282130	SSH2	1.68065	1.60057e-06	1.24319	3.41604e-05	1.63376	0.00145585	1.48066	0.00240787	larp_constitutive_depleted	pabp_constitutive_depleted
NM_001282144	NLRX1	0.455894	0.0144176	0.415752	0.0248196	0.182751	0.635797	0.217579	0.561803	unbound	unbound
NM_001282145	NLGN4X	0.0638899	0.771344	-0.170184	0.436546	-0.0281123	0.961056	-0.487227	0.339391	unbound	unbound
NM_001282166	SUV39H1	0.259335	0.50936	0.947118	0.0242753	-2.3	0.0110824	-1.41734	0.0756111	larp_induced	pabp_induced
NM_001282167	PORCN	1.07608	9.59195e-05	1.12985	9.52777e-05	1.07298	0.00284138	1.13975	0.00211696	larp_constitutive	pabp_constitutive
NM_001282169	VPS36	0.200843	0.389317	-0.220954	0.35173	0.754117	0.0526435	0.293161	0.416373	unbound	unbound
NM_001282197	SLC25A14	0.861001	1.77565e-05	0.724251	0.000115237	0.787864	0.0190046	1.11448	0.00358163	larp_constitutive	pabp_constitutive
NM_001282203	PCYT2	0.66107	0.00593116	0.606627	0.0108071	0.779682	0.0181169	1.02204	0.00496914	larp_constitutive	pabp_constitutive
NM_001282213	NDRG2	-0.136758	0.528702	-0.043986	0.85111	0.114503	0.746512	0.498825	0.143087	unbound	unbound
NM_001282224	ATP7A	-0.224578	0.162449	-0.726269	0.000495398	-0.188173	0.593411	-0.308365	0.367413	larp_induced_depleted	pabp_constitutive_depleted
NM_001282275	PRAC2	-0.786997	0.0084475	-1.41443	0.000167741	-0.154361	0.72635	-0.12214	0.78183	larp_constitutive_depleted	unbound
NM_001282290	ARHGAP27	0.234519	0.122342	-0.237987	0.12194	-0.358296	0.218541	-0.355818	0.216772	unbound	unbound
NM_001282291	ABCB8	0.67344	0.017068	0.281867	0.290546	0.675542	0.0559649	0.942737	0.0138103	unbound	unbound
NM_001282314	EXOC7	0.950467	0.000309721	0.646916	0.00567767	2.18172	0.000588967	1.88092	0.00129913	larp_constitutive	pabp_constitutive_depleted
NM_001282332	TSEN34	0.209022	0.213818	0.311675	0.0735704	-0.593128	0.0612766	-0.0833349	0.789014	unbound	unbound
NM_001282450	ESRRA	1.61133	0.00113216	1.66323	0.00109219	-0.911214	0.310223	-1.0868	0.222739	larp_constitutive	pabp_constitutive
NM_001282512	TXNRD2	-0.361574	0.244745	0.388717	0.217749	0.419533	0.332849	1.16481	0.0174467	unbound	pabp_constitutive_depleted
NM_001282521	BCL2L12	1.07634	0.00119126	1.08192	0.00139463	-0.185409	0.737144	-0.159251	0.771612	larp_constitutive	pabp_constitutive
NM_001282531	ADNP	-0.409134	0.0128976	-0.535302	0.00282974	-0.080951	0.810709	-0.670029	0.0471851	larp_constitutive_depleted	pabp_constitutive_depleted
NM_001282606	TMBIM4	0.553182	0.00115612	0.596965	0.000808018	0.392334	0.163088	0.768367	0.0154322	larp_constitutive	pabp_constitutive
NM_001282614	BEST3	-0.663998	0.0126628	-0.999318	0.00106785	-0.82584	0.120409	-0.410842	0.423711	larp_constitutive_depleted	unbound
NM_001282619	GNAI2	0.0126439	0.94269	0.293578	0.085764	0.167202	0.717505	0.0887404	0.850382	unbound	unbound
NM_001282621	PGRMC1	-0.673165	0.00129108	0.273021	0.125294	-0.905878	0.0121828	-0.0553405	0.867061	unbound	unbound
NM_001282625	LMNA	-1.55498	7.86414e-05	-0.280189	0.330347	-3.39843	7.78619e-05	-2.74435	0.00026139	larp_constitutive_depleted	pabp_constitutive_depleted
NM_001282632	GBGT1	0.465738	0.0984657	0.0968	0.743022	0.87228	0.00986372	1.33524	0.00120802	unbound	unbound
NM_001282647	SLC35A2	0.490684	0.100585	1.21085	0.00100227	-0.852281	0.0204553	0.235659	0.46605	larp_constitutive	pabp_constitutive
NM_001282666	MICAL2	0.875948	0.00467666	0.875275	0.00529517	1.83172	0.000985854	2.08486	0.000558674	larp_constitutive	pabp_constitutive
NM_001282671	FAAP20	0.656472	0.00964499	0.079772	0.74552	0.0247653	0.935314	-0.0612332	0.834672	unbound	unbound
NM_001282679	GAPVD1	-1.29422	0.000124635	-1.39371	9.89825e-05	-1.36474	0.00544274	-2.63023	0.000233501	larp_constitutive_depleted	pabp_constitutive_depleted
NM_001282687	SH3YL1	0.413402	0.0126986	0.26915	0.0876846	0.888171	0.0281636	0.762367	0.0493554	unbound	unbound
NM_001282695	FAM107B	1.42854	2.51522e-05	0.569592	0.0210545	1.94964	0.00107525	1.14409	0.0146886	larp_constitutive	pabp_constitutive
NM_001282718	STAG3	-0.133372	0.400582	-0.178939	0.266265	-0.467085	0.149321	-0.397563	0.211037	larp_constitutive	pabp_constitutive
NM_001282735	SPATS2L	0.780219	0.00600904	0.187274	0.470276	0.955072	0.0231618	0.012123	0.976971	unbound	unbound
NM_001282761	CFAP36	0.171138	0.525084	0.476505	0.0851791	0.562879	0.151153	0.391363	0.306071	unbound	unbound
NM_001282771	ANKMY1	1.4295	1.22021e-05	0.985039	0.000391445	1.75225	0.000274246	1.63734	0.000433298	larp_constitutive	pabp_constitutive
NM_001282785	TRMU	0.685519	0.00288486	0.599839	0.00754788	-0.182191	0.723342	-0.940084	0.0676435	larp_constitutive	pabp_constitutive
NM_001282860	GON4L	0.66412	0.00182262	-0.128857	0.485892	1.4688	0.00303597	0.59952	0.119116	unbound	unbound
NM_001282861	GON4L	-0.489645	0.0487327	-0.745126	0.00629948	0.109942	0.804186	-0.478473	0.248916	unbound	unbound
NM_001282864	SLC2A11	1.5351	3.02879e-05	1.61438	3.20281e-05	1.2134	0.00165217	1.44204	0.000726345	larp_constitutive	pabp_constitutive
NM_001282933	ZNF341	-0.226507	0.209598	-0.191564	0.295019	0.0453108	0.909712	0.219843	0.544083	unbound	unbound
NM_001282936	STIL	-0.733939	0.00232839	-0.835094	0.00112354	-1.72028	0.0089491	-1.56629	0.0137057	larp_constitutive_depleted	pabp_constitutive_depleted
NM_001282958	EIF4E2	-0.185857	0.264668	0.165447	0.328419	-0.55421	0.0743888	0.420854	0.157585	unbound	unbound
NM_001282989	DHRS4	0.01037	0.956227	0.743204	0.000911748	-1.72972	0.00367337	-0.817242	0.0861585	larp_induced	pabp_induced
NM_001282991	DHRS4	0.24631	0.190805	1.03973	0.000107038	-0.868347	0.01208	0.212762	0.468723	larp_induced	pabp_induced
NM_001283	AP1S1	0.150971	0.50039	0.383378	0.0947517	-1.19862	0.00267689	-0.0922391	0.767625	unbound	unbound
NM_001283018	NAPB	0.74559	0.000357661	0.389378	0.0262416	1.15115	0.00303597	1.02724	0.00537522	unbound	unbound
NM_001283021	GMPR2	-0.123226	0.561062	0.563519	0.0145866	-0.537895	0.125324	0.117437	0.739533	larp_induced	pabp_induced
NM_001284241	CCSER2	0.194409	0.372047	0.157984	0.479009	0.0960242	0.846977	-0.0585754	0.907757	unbound	unbound
NM_001284259	KIF20B	-0.931244	0.0222041	-1.42896	0.00196993	-1.24016	0.0250069	-2.2097	0.00156334	larp_constitutive_depleted	pabp_constitutive_depleted
NM_001284280	PPP4R3A	-0.7208	0.0185501	-0.98611	0.0033233	-1.75602	0.0332948	-2.61061	0.00538719	unbound	unbound
NM_001284388	NOLC1	-1.02705	8.9424e-05	-0.875465	0.00044701	-1.68143	0.0088705	-2.08692	0.00304816	larp_constitutive_depleted	pabp_constitutive_depleted
NM_001285449	PDXDC1	0.551531	0.00110311	0.76303	0.000118729	0.996218	0.0313987	1.40939	0.00633417	larp_constitutive	pabp_constitutive_depleted
NM_001286076	RPA2	-0.307564	0.105981	0.0714208	0.719951	-0.414517	0.145028	0.000131835	0.999554	unbound	unbound
NM_001286139	SLC36A4	0.786193	0.000183109	0.736347	0.000417484	1.14329	0.0216354	0.897636	0.0545257	larp_constitutive	pabp_constitutive
NM_001286205	GAS8	0.469453	0.0172584	0.197395	0.289336	1.37717	0.00173904	0.669154	0.0471178	unbound	unbound
NM_001286233	SLC2A14	-0.382913	0.0652191	-0.80395	0.00128256	0.355323	0.134808	-0.112948	0.631454	larp_induced_depleted	pabp_induced_depleted
NM_001286259	ADAT2	-1.10919	5.32155e-06	-1.69829	3.29965e-07	-0.541568	0.044093	-0.868548	0.00523929	larp_constitutive_depleted	pabp_constitutive_depleted
NM_001286264	MRS2	0.486284	0.00834138	0.432437	0.0173168	0.426416	0.242039	0.617923	0.0965162	larp_constitutive	pabp_constitutive
NM_001286265	MRS2	0.587098	0.0011249	0.739747	0.000251971	0.454697	0.464566	0.547131	0.370696	larp_constitutive	pabp_constitutive
NM_001286430	LEO1	-1.54091	0.000288759	-1.08226	0.004413	-3.08346	0.000185773	-2.89146	0.000297932	larp_constitutive_depleted	pabp_constitutive_depleted
NM_001286462	C21orf58	-0.16887	0.620881	-1.11779	0.0042823	-0.244214	0.497366	-0.331128	0.347416	larp_induced_depleted	pabp_constitutive_depleted
NM_001286476	C21orf58	0.0340602	0.843978	-0.165352	0.32828	-0.847391	0.0412006	-0.903625	0.0307819	larp_induced_depleted	pabp_constitutive_depleted
NM_001286520	SLC35B2	1.59873	0.00187788	1.44654	0.00419268	-0.634825	0.147412	-0.802704	0.0729339	larp_constitutive	pabp_constitutive
NM_001286556	EVA1C	1.9179	4.71941e-05	1.52868	0.000424047	0.193659	0.765281	0.230582	0.714945	larp_constitutive	pabp_constitutive
NM_001286577	C2CD3	-0.574425	0.00389101	-0.907634	0.000174154	0.394929	0.37377	-0.271719	0.538554	larp_constitutive_depleted	unbound
NM_001286646	SLC45A4	0.15464	0.380959	-0.0820981	0.658478	0.186096	0.551458	-0.0300878	0.927839	unbound	unbound
NM_001286721	ANKRD10	0.6256	0.00212608	0.881059	0.000210928	0.504519	0.134341	0.812059	0.0258967	larp_constitutive	pabp_constitutive
NM_001286790	CNOT6L	-0.432622	0.0307957	-0.552951	0.00940417	-1.22859	0.00301906	-0.950371	0.0105623	unbound	pabp_constitutive_depleted
NM_001286807	SLC25A30	0.66052	0.0016355	0.277386	0.124668	1.28899	0.00562336	1.02402	0.01643	unbound	unbound
NM_001286813	TNFAIP8	0.187066	0.229035	0.201426	0.201734	0.131071	0.716741	0.515766	0.14015	unbound	unbound
NM_001286835	CBWD5	0.0364042	0.832681	-0.1812	0.281997	0.159916	0.706426	-0.162915	0.695409	unbound	unbound
NM_001286968	JUND	1.84659	1.55703e-05	1.39226	0.000242522	0.393768	0.44612	0.396891	0.435877	larp_constitutive	pabp_constitutive
NM_001286990	SLC35D2	2.1078	4.57625e-07	1.38477	2.59504e-05	2.19164	0.000252426	1.51658	0.00168695	larp_constitutive	pabp_constitutive
NM_001287	CLCN7	0.790937	0.0528383	1.1568	0.00892488	-1.39491	0.0224555	-1.03092	0.0691799	larp_induced	pabp_induced
NM_001287060	RABGEF1	0.130613	0.554954	0.17282	0.440835	-0.0620083	0.894915	-0.987074	0.0347281	unbound	unbound
NM_001287140	TPD52	0.286053	0.213758	0.394769	0.0954635	0.712857	0.0947883	0.706261	0.094823	unbound	unbound
NM_001287251	NPIPB9	0.391875	0.0515948	-0.0604349	0.770839	1.15969	0.0126216	0.224296	0.574773	unbound	unbound
NM_001287258	XKR9	-1.47207	2.96486e-05	-1.53745	3.28521e-05	-1.0618	0.0238744	-0.473281	0.257565	larp_constitutive_depleted	unbound
NM_001287426	UPP1	0.752569	0.0126729	0.910081	0.00457915	-0.790642	0.0620972	-0.597837	0.138974	larp_constitutive	pabp_constitutive
NM_001287428	UPP1	1.25009	3.60581e-05	0.948831	0.000479839	0.175007	0.603454	0.209002	0.524269	larp_constitutive	pabp_constitutive
NM_001287439	JADE1	-0.876213	0.00269464	-0.847121	0.00384562	-0.375045	0.265443	-0.949719	0.0139614	larp_constitutive_depleted	unbound
NM_001287585	NUP35	-0.509125	0.0034208	0.045393	0.77925	0.160381	0.732499	0.524423	0.241084	unbound	unbound
NM_001287815	UBAP2L	0.186808	0.376406	0.0965531	0.664176	0.76616	0.110842	-0.00480711	0.992778	unbound	unbound
NM_001287821	ZWILCH	-0.351111	0.0762666	0.121816	0.543751	-0.116294	0.750619	-0.27896	0.419266	unbound	unbound
NM_001288	CLIC1	-0.877888	0.000948697	0.0918168	0.690148	-1.655	0.00164159	-1.11624	0.0113457	unbound	pabp_constitutive_depleted
NM_001288631	FAM222B	-0.413353	0.212719	-0.629109	0.0676424	-0.544959	0.399555	-0.734749	0.251692	unbound	unbound
NM_001288723	B3GAT3	1.44416	4.1662e-06	1.04529	9.92614e-05	1.82204	0.000153836	1.58213	0.000356592	larp_constitutive	pabp_constitutive
NM_001288724	NFKB2	-0.376671	0.187707	-0.1947	0.507593	-1.28411	0.0470024	-1.46445	0.0269981	unbound	pabp_constitutive_depleted
NM_001288739	DNM1	-1.43196	6.57915e-05	-2.00213	6.90304e-06	-2.7441	0.000786974	-2.91959	0.000636045	larp_constitutive_depleted	pabp_constitutive_depleted
NM_001288770	C17orf80	-0.459441	0.0841401	-0.559648	0.0418773	0.471694	0.125844	0.00310465	0.992778	larp_induced_depleted	pabp_induced_depleted
NM_001288794	RMND5B	1.29879	5.27724e-05	1.12244	0.000251791	1.84049	0.000388979	1.56063	0.000955045	larp_constitutive	pabp_constitutive
NM_001288833	GGT1	-1.18373	8.97854e-05	-1.06345	0.000302773	-1.65527	0.000415332	-1.1092	0.00317881	larp_constitutive_depleted	pabp_constitutive_depleted
NM_001288837	VRK2	-0.413257	0.0465859	-0.0373376	0.864134	-0.801064	0.127309	-0.558983	0.273122	unbound	unbound
NM_001288951	TTC7A	0.296201	0.12977	0.437353	0.0336583	-0.16786	0.650733	0.0488377	0.900605	unbound	unbound
NM_001289005	LSP1	1.14908	2.92755e-05	0.784769	0.000850352	2.06435	0.000217266	2.06484	0.000259471	larp_constitutive	pabp_constitutive
NM_001289072	HELLS	-0.694682	0.00272035	-0.715269	0.00259686	-1.33887	0.00215441	-1.6254	0.000844407	larp_constitutive_depleted	pabp_constitutive_depleted
NM_001289912	TPTEP2-CSNK1E	0.549035	0.01907	0.0891783	0.700666	0.130138	0.882498	0.100605	0.909445	unbound	unbound
NM_001289969	PPP3CB	0.161151	0.347459	0.36875	0.0415988	0.786884	0.320661	0.455416	0.564183	unbound	unbound
NM_001289978	DPF1	1.06324	0.000469778	0.695715	0.00964042	1.50528	0.00192158	1.48752	0.00204727	larp_constitutive	pabp_constitutive
NM_001290031		-0.374589	0.103037	0.326518	0.156641	-0.0492676	0.906455	1.48764	0.00295376	unbound	unbound
NM_001290043	TAP2	-0.943737	3.33744e-05	-0.759025	0.000290127	-1.51853	0.00211388	-1.09078	0.0106356	larp_constitutive_depleted	pabp_constitutive_depleted
NM_001290050	UHRF1	-1.36222	8.51062e-05	-1.16179	0.000426228	-3.31203	0.00279555	-2.7179	0.00740943	larp_constitutive_depleted	pabp_constitutive_depleted
NM_001290058	ALDH3B1	0.495691	0.0611252	0.745555	0.00946477	-0.503313	0.13816	0.41456	0.211852	larp_induced	pabp_constitutive_depleted
NM_001290117	TIMM23B	0.399612	0.0125308	0.15677	0.294084	1.30311	0.00289318	1.04645	0.00851631	unbound	unbound
NM_001290149	C19orf48	0.973378	4.08364e-05	0.550321	0.00400592	1.88421	0.000305276	1.67507	0.000614322	larp_constitutive	pabp_constitutive
NM_001290205	DCP1A	-1.2159	1.09282e-05	-0.770294	0.000658957	-0.649608	0.0424464	-0.156436	0.599698	larp_constitutive_depleted	unbound
NM_001290209	ZNF717	0.45405	0.0216876	0.294234	0.122047	-0.0584774	0.825155	0.338288	0.173108	unbound	unbound
NM_001290212	TSPAN10	-0.642464	0.00537722	-0.266079	0.201186	-1.60098	0.00104674	-0.203681	0.540694	unbound	unbound
NM_001290221	NQO2	0.694014	0.0468749	1.19057	0.00280403	0.7895	0.0163667	0.681717	0.0300279	larp_constitutive	pabp_constitutive
NM_001290264	SLC35E2B	1.17557	2.913e-05	0.906314	0.000354775	0.847375	0.0116873	1.04506	0.00418982	larp_constitutive	pabp_constitutive
NM_001290326	USP38	0.472674	0.0590044	-0.0458212	0.862842	0.0368022	0.937199	-0.59746	0.158768	unbound	unbound
NM_001290557	ADIPOR1	1.95721	1.22051e-05	1.736	5.39997e-05	0.776741	0.289848	0.353492	0.632865	larp_constitutive	pabp_constitutive
NM_001291218	ANKRD2	-0.325308	0.121085	-0.232757	0.268842	-0.745475	0.0841231	-0.0587228	0.895535	unbound	unbound
NM_001291281	FOXO6	0.52719	0.0151927	0.318387	0.122352	0.216125	0.528588	0.256372	0.444033	unbound	unbound
NM_001291291	MISP3	-1.05982	0.00662967	-1.61016	0.000446795	0.281433	0.580048	0.536995	0.278613	unbound	unbound
NM_001291324	BAHCC1	-0.419872	0.0241576	-0.7382	0.000858041	-1.82737	0.00864187	-2.17303	0.00366212	unbound	pabp_constitutive_depleted
NM_001291411	SON	-1.07662	0.000101634	-1.52263	9.51049e-06	-0.770814	0.105731	-0.907542	0.0608485	larp_constitutive_depleted	unbound
NM_001291663	MKRN1	0.621669	0.00535053	1.00883	0.000206616	-0.0824088	0.83348	0.856134	0.0324513	larp_constitutive	pabp_constitutive
NM_001291774	TNNT1	0.858034	0.00135817	0.170105	0.456696	1.47811	0.00188854	0.943003	0.0165585	unbound	unbound
NM_001291860	HSPG2	-0.231009	0.253055	-0.49322	0.0235479	0.173655	0.525	-0.0732011	0.794189	unbound	unbound
NM_001291913		-0.584947	0.0375304	-0.725017	0.0142566	0.159713	0.69265	0.0765895	0.853049	unbound	unbound
NM_001291978	NOP14	-1.58784	5.3282e-05	-1.2963	0.000391599	-1.18383	0.00764866	-1.67924	0.00134763	larp_constitutive_depleted	pabp_constitutive_depleted
NM_001291983	PTPRK	1.28701	5.67393e-05	1.22531	0.00012596	0.925649	0.0379074	0.659966	0.114118	larp_constitutive_depleted	pabp_constitutive
NM_001292025	CUEDC1	1.30148	0.000228128	1.12475	0.000897715	0.295712	0.494809	0.14108	0.749826	larp_constitutive	pabp_constitutive
NM_001292026	TPD52L1	1.0425	0.000159059	1.15108	0.000101006	1.5936	0.00022714	1.08315	0.00167424	larp_constitutive	pabp_constitutive
NM_001292030	TTC39C	-0.261636	0.102317	0.0303127	0.859887	-1.19148	0.00390297	-0.675993	0.0483022	larp_constitutive	pabp_constitutive_depleted
NM_001292033	CFAP97	0.683127	0.13878	0.81644	0.0846368	0.496535	0.159951	0.245085	0.47843	unbound	unbound
NM_001292043	SETD5	0.217283	0.321174	-0.0633708	0.787155	-0.44103	0.455115	-1.35805	0.0330748	unbound	unbound
NM_001293	CLNS1A	-0.762732	0.000296251	0.0773461	0.651406	-0.571712	0.117192	0.432654	0.221307	unbound	unbound
NM_001293212	TUBB	-1.50682	1.01613e-06	-0.491627	0.00803839	-1.69644	0.00245307	-0.698919	0.10226	unbound	pabp_constitutive_depleted
NM_001293320	RBIS	0.0247971	0.915868	0.0335574	0.891634	0.263096	0.556463	0.482532	0.269903	unbound	unbound
NM_001294	CLPTM1	-0.14199	0.682097	1.08628	0.00536535	-2.12363	0.0203715	-0.700337	0.382809	larp_induced	pabp_induced
NM_001302	CORT	0.468185	0.047486	0.184093	0.428256	1.35045	0.0013462	1.37916	0.00123587	unbound	unbound
NM_001303	COX10	0.468744	0.0208704	0.726163	0.00170569	-0.362506	0.237273	0.0581611	0.857871	unbound	unbound
NM_001304	CPD	-0.836997	0.0024511	-0.832549	0.00293276	-0.168651	0.696579	-1.08162	0.0204866	larp_constitutive_depleted	unbound
NM_001307	CLDN7	-0.727184	0.0277862	-0.875071	0.0116632	0.955717	0.015018	1.12352	0.00684991	larp_constitutive_depleted	unbound
NM_001310	CREBL2	0.649911	0.00190273	0.527659	0.00817214	0.87574	0.0173968	0.333379	0.298214	larp_constitutive	pabp_constitutive
NM_001311	CRIP1	0.268862	0.141464	0.431042	0.0267266	0.644339	0.036221	1.4619	0.000758945	unbound	unbound
NM_001312	CRIP2	1.05441	0.00245756	1.3717	0.000454288	-0.194146	0.763438	0.603083	0.320482	larp_constitutive	pabp_constitutive
NM_001319	CSNK1G2	1.40427	5.99659e-06	0.957351	0.00022532	1.38883	0.000477264	0.939541	0.00350114	larp_constitutive	pabp_constitutive
NM_001320	CSNK2B	-0.0720216	0.718371	-0.189388	0.341749	0.489181	0.204391	0.489414	0.199386	unbound	unbound
NM_001321	CSRP2	-0.430712	0.0193525	0.340346	0.0583681	-0.990091	0.0250065	0.174764	0.664575	unbound	unbound
NM_001324	CSTF1	-0.467517	0.00350123	-0.174025	0.219335	-0.355453	0.348298	0.142731	0.712732	unbound	unbound
NM_001325	CSTF2	-1.62009	2.79976e-07	-1.08192	1.3729e-05	-1.45974	0.000782425	-1.55697	0.000620643	larp_constitutive_depleted	pabp_constitutive_depleted
NM_001326	CSTF3	-0.621965	0.00929905	-0.671622	0.00652604	-0.291286	0.416687	-0.469602	0.189648	larp_constitutive_depleted	pabp_constitutive_depleted
NM_001329	CTBP2	0.558766	0.0330223	0.530773	0.0437244	-0.887639	0.126577	-1.49584	0.0192655	larp_constitutive	pabp_constitutive
NM_001331	CTNND1	-1.33919	4.86153e-06	-1.13567	3.27605e-05	-1.03276	0.00533811	-1.38081	0.00125829	larp_constitutive_depleted	pabp_constitutive_depleted
NM_001333	CTSV	-1.18043	2.90483e-06	-1.2319	3.91719e-06	-1.41769	0.00368754	-1.50976	0.00269723	larp_constitutive_depleted	pabp_constitutive_depleted
NM_001336	CTSZ	0.322181	0.202574	-0.2164	0.400372	0.0738293	0.871034	0.225669	0.592641	larp_constitutive	pabp_constitutive
NM_001338	CXADR	0.366366	0.0152976	0.334005	0.0261855	-0.402323	0.426304	-0.235165	0.645066	unbound	unbound
NM_001343	DAB2	-0.850996	0.00102314	-1.00256	0.00038187	-0.757423	0.0517828	-1.01863	0.0147731	larp_constitutive_depleted	unbound
NM_001344	DAD1	-0.241994	0.0657671	-0.104086	0.426144	-0.625666	0.0537045	0.105866	0.735151	unbound	unbound
NM_001347	DGKQ	1.30373	6.79685e-05	1.17622	0.000226668	1.06362	0.0113858	1.28805	0.00446018	larp_constitutive	pabp_constitutive
NM_001348	DAPK3	0.057571	0.764584	-0.27234	0.154115	-0.950615	0.0510455	-0.785905	0.0928977	unbound	unbound
NM_001349	DARS	-1.51589	1.58442e-06	-0.530124	0.00746268	-0.90133	0.0185029	-0.1453	0.671541	larp_constitutive_depleted	unbound
NM_001350	DAXX	0.0834861	0.716692	0.201478	0.380837	-0.785247	0.0959372	-1.02871	0.0363353	unbound	unbound
NM_001352	DBP	0.260939	0.292548	0.337005	0.181289	-0.530064	0.134943	-0.242757	0.481448	unbound	unbound
NM_001355	DDT	0.256794	0.106162	0.501137	0.00535502	0.0476617	0.869659	0.751673	0.0146772	larp_induced	pabp_induced
NM_001356	DDX3X	-1.5011	1.88067e-05	-1.71115	1.10237e-05	-3.19508	0.00578544	-3.96091	0.00198145	larp_constitutive_depleted	pabp_constitutive_depleted
NM_001358	DHX15	-0.949643	7.09585e-05	-0.942076	0.000112368	-0.49957	0.37235	-1.19745	0.044559	larp_constitutive_depleted	unbound
NM_001359	DECR1	-0.105016	0.590647	0.253554	0.197643	-1.03416	0.00998829	-0.360722	0.282809	unbound	unbound
NM_001360	DHCR7	-0.351275	0.0475468	-0.0727272	0.687082	-0.586101	0.0645459	-0.0654771	0.837062	unbound	unbound
NM_001361	DHODH	-0.294315	0.0915992	0.231295	0.184078	-0.489364	0.0924806	0.42659	0.132759	unbound	unbound
NM_001362	DIO3	0.351841	0.0438933	0.462929	0.0125528	0.401268	0.366449	0.916327	0.0507916	unbound	unbound
NM_001365	DLG4	-0.0543641	0.816037	-0.286414	0.212459	-1.42992	0.0715602	-0.90015	0.230966	unbound	unbound
NM_001375	DNASE2	0.0543065	0.856666	0.674554	0.028544	-1.73016	0.000580559	-0.928535	0.012763	larp_induced	pabp_constitutive_depleted
NM_001376	DYNC1H1	-0.170745	0.313581	-1.18312	1.72049e-05	0.619427	0.0788254	-1.36525	0.0024984	larp_induced_depleted	pabp_induced_depleted
NM_001378	DYNC1I2	-1.33464	8.45799e-06	-0.881259	0.00039122	-0.99194	0.00852581	-0.516053	0.107714	larp_constitutive_depleted	unbound
NM_001380	DOCK1	-1.32202	0.000239165	-1.41274	0.000193554	-0.507295	0.455539	-1.84041	0.0166102	larp_constitutive_depleted	unbound
NM_001381	DOK1	0.620166	0.00303127	0.298382	0.108839	0.390327	0.200315	0.346975	0.247649	unbound	unbound
NM_001382	DPAGT1	-0.746987	0.00044178	-0.622988	0.00204241	-1.27374	0.0290329	-1.35214	0.0218975	larp_constitutive_depleted	pabp_constitutive_depleted
NM_001384	DPH2	1.08381	0.00027885	0.939685	0.00105278	0.453284	0.16097	0.140701	0.663841	larp_constitutive	pabp_constitutive
NM_001386	DPYSL2	-0.609604	0.00280639	-0.76422	0.000683108	-0.656583	0.196307	-1.14208	0.0357275	larp_constitutive_depleted	unbound
NM_001388	DRG2	-0.365778	0.0843034	0.66653	0.00521462	-0.444546	0.159406	0.975755	0.00870991	larp_induced	pabp_induced
NM_001394	DUSP4	0.247245	0.1415	-0.0582305	0.743022	0.0708775	0.795546	0.0616847	0.820901	unbound	unbound
NM_001395	DUSP9	0.67722	0.00531613	0.732906	0.00361394	-1.47128	0.00217969	-1.18489	0.00634183	larp_constitutive	pabp_constitutive_depleted
NM_001398	ECH1	-0.178136	0.532888	0.671911	0.0270558	-1.84409	0.00202559	-0.792088	0.0799657	larp_induced	pabp_induced
NM_001402	EEF1A1	0.766525	0.00654597	1.21249	0.000325707	-0.862511	0.207193	-1.18583	0.0891773	larp_constitutive	pabp_constitutive
NM_001404	EEF1G	0.460497	0.00807088	0.674037	0.000733022	0.286248	0.440488	0.330192	0.366762	unbound	unbound
NM_001408	CELSR2	-0.939243	0.000283164	-0.986349	0.000263551	-0.783951	0.0900707	-1.51745	0.00584145	larp_constitutive_depleted	unbound
NM_001412	EIF1AX	-0.137337	0.413969	-0.111434	0.520255	-0.543492	0.113171	-0.409273	0.218007	unbound	unbound
NM_001414	EIF2B1	-0.24721	0.115762	-0.0275699	0.871036	0.131885	0.642127	0.119951	0.668917	unbound	unbound
NM_001416	EIF4A1	-1.2966	2.78159e-06	-0.210174	0.196666	-1.44049	0.0396912	-1.35999	0.0475872	unbound	pabp_constitutive_depleted
NM_001417	EIF4B	-0.22957	0.336136	0.170139	0.487834	-1.02426	0.110298	-1.19887	0.0654879	unbound	unbound
NM_001418	EIF4G2	-0.347921	0.12191	-0.567306	0.0189918	0.0316986	0.918909	-1.431	0.000847369	larp_induced_depleted	pabp_induced_depleted
NM_001419	ELAVL1	-0.149961	0.246111	0.260441	0.0540413	-1.00501	0.0370848	0.0452631	0.92479	unbound	unbound
NM_001421	ELF4	0.823512	2.85033e-05	0.302409	0.0328867	0.536811	0.0564629	0.0686377	0.804453	unbound	unbound
NM_001423	EMP1	-1.1101	9.82074e-05	-1.15716	0.000102805	-1.42089	0.00143074	-0.804646	0.0218843	larp_constitutive_depleted	pabp_constitutive_depleted
NM_001424	EMP2	-0.373077	0.00808081	-0.315014	0.0218479	0.543418	0.102402	0.505138	0.122679	unbound	unbound
NM_001425	EMP3	-0.100218	0.670001	0.211399	0.367643	-0.864428	0.151111	-0.0205829	0.975266	unbound	unbound
NM_001427	EN2	-0.283024	0.360535	-0.121388	0.711905	-0.477066	0.149288	0.0257029	0.942148	unbound	unbound
NM_001428	ENO1	-0.786541	0.034077	0.340222	0.344931	-2.51413	0.000980607	-1.4559	0.0144075	unbound	pabp_constitutive_depleted
NM_001429	EP300	-1.45926	0.000211678	-1.69446	9.02357e-05	-2.25501	0.0171088	-3.3178	0.0026367	larp_constitutive_depleted	pabp_constitutive_depleted
NM_001430	EPAS1	0.309899	0.0522949	0.129051	0.412396	0.257109	0.403061	-0.457092	0.139899	unbound	unbound
NM_001436	FBL	-0.541452	0.00297954	0.35474	0.0342112	-1.02648	0.00311279	-0.504743	0.0682912	unbound	unbound
NM_001440	EXTL3	0.264924	0.131005	-0.107684	0.550776	-0.416533	0.0981144	-0.303098	0.211583	unbound	unbound
NM_001452	FOXF2	0.85854	0.00227283	0.0567174	0.826831	1.22383	0.125122	0.503385	0.516127	unbound	unbound
NM_001453	FOXC1	-0.596308	0.000675181	-0.924307	2.87066e-05	-0.71327	0.0184104	-1.31952	0.000936576	larp_constitutive_depleted	pabp_constitutive_depleted
NM_001455	FOXO3	-0.442844	0.0144214	-0.439637	0.0162738	-1.07588	0.00284001	-1.16321	0.00193425	unbound	pabp_constitutive_depleted
NM_001457	FLNB	0.409774	0.0657592	-0.164016	0.459939	-0.677133	0.438374	-2.14946	0.0253865	unbound	unbound
NM_001466	FZD2	-0.185921	0.449795	-0.204969	0.412653	-0.239279	0.546263	-0.243378	0.531389	unbound	unbound
NM_001467	SLC37A4	0.544987	0.0251268	0.696655	0.007362	-0.156155	0.651138	0.329146	0.322358	larp_constitutive	pabp_constitutive
NM_001469	XRCC6	-1.65716	1.95292e-07	-0.877895	5.73546e-05	-1.87185	0.000289063	-1.7615	0.000440614	larp_constitutive_depleted	pabp_constitutive_depleted
NM_001483	NIPSNAP2	0.517586	0.00507846	0.812953	0.000250473	0.912987	0.0156528	0.805978	0.0262284	unbound	unbound
NM_001487	BLOC1S1	0.703643	0.0290765	0.533236	0.0912012	1.75754	0.00133204	2.03383	0.000675163	unbound	unbound
NM_001492	GDF1	1.39973	0.000633621	1.1588	0.00291552	1.27629	0.00296562	1.66237	0.000828716	larp_constitutive	pabp_constitutive
NM_001493	GDI1	-0.177436	0.299604	-0.0584757	0.748411	0.321289	0.271352	0.671594	0.0334124	unbound	unbound
NM_001494	GDI2	-1.22709	4.24302e-06	-0.19849	0.219535	-2.92641	0.000398818	-1.55344	0.00954148	unbound	pabp_constitutive_depleted
NM_001497	B4GALT1	0.474099	0.0162452	0.222979	0.230481	-1.63969	0.016311	-1.39062	0.0321657	unbound	pabp_constitutive_depleted
NM_001498	GCLC	0.131715	0.553747	-0.244933	0.273346	-0.719733	0.0370007	-1.45897	0.0013226	unbound	pabp_constitutive_depleted
NM_001499	GLE1	0.394874	0.105582	0.716244	0.00815864	-0.0010596	0.997688	-0.429832	0.160228	larp_induced	pabp_induced
NM_001500	GMDS	0.955372	0.00209482	1.29354	0.000283337	-0.174337	0.66985	0.203444	0.60941	larp_constitutive	pabp_constitutive
[truncated: 7,865 more rows]
